# Supplementary material for: Baseline colitogenicity and acute perturbations of gut microbiota in immunotherapy-related colitis
Source: J Exp Med. 2024 Dec 12;222(1):e20232079. doi: 10.1084/jem.20232079 (PMC11636624; doi:10.1084/jem.20232079)
Supplement: Table S1 — shows the patient clinical summary. [file jem_20232079_tables1.xlsx]

## Sheet: Supp. Data Table 1
Table S1: Patient Clinical Summary
CHARACTERISTIC	Longitudinal Cohort (LC)
number (%) or median [range]	n=38
Sex (number, %)
Male	24 (63%)
Female	14 (37%)
Age at Screening (median, range)	60.5 [30-86]
Cancer type (number, %)
Melanoma	24 (63%)
Genitourinary	5 (13%)
Lung	5 13%)
Mesothelioma	2 (5%)
Ovarian	1 (3%)
Kidney	1 (3%)
Disease stage (number, %)
III	8 (21%)
IV	30 (79%)
Prior ICI (number, %)
ipilimumab + anti-PD-1	5 (13%)
anti-PD-1	9 (24%)
None	24 (63%)
Antibiotic Usage within 3 months prior to ICI initiation (number, %)
Yes	8 (21%)
No	29 (76%)
NA	1 (3%)
ICI Treatment (number, %)
ipilimumab + anti-PD-1	36 (95%)
ipilimumab	2 (5%)
Cycles of ICI
ipilimumab	2 [1-6]
anti-PD-1	3 [1-32]
Features of irColitis Patients Subset
Maximum grade of irColitis
0	25 (66%)
1	3 (8%)
2	7 (19%)
3	2 (6%)
4	1 (3%)
Time to Onset of irColitis, median days (IQR)	24 (22-77)
GI Symptoms, no. (%)
Diarrhea	13 (100%)
Abdominal Pain	6 (46%)
Rectal Bleeding	3 (23%)
Diarrhea grade, no. (%)
1-2	5 (38%)
3-4	8 (62%)
Colitis grade, no. (%)
1-2	10 (77%)
3-4	3 (23%)
Endoscopic Evaluation, no. (%)	11 (85%)
Mayo Endoscopic Score, no. (%), n=10
0 (Normal)	1 (10%)
1 (Mild)	4 (40%)
2 (Moderate)	3 (30%)
3 (Severe)	2 (20%)
Histologic Features, no. (%), n=11
1 (Lymphocytic Colitis)	2 (18%)
2 (Acute Colitis)	6 (55%)
3 (Chronic Colitis)	3 (23%)
Medical Therapy, no. (%)
Budesonide	6 (46%)
Systemic Steroids	10 (77%)
Biologic Therapy (total)	7 (54%)
Infliximab	6 (46%)
Vedolizumab	2 (15%)
Time to Clinical Remission, median days (IQR)	30 (19-37)
Hospitalization, no (%)	6(46%)
