# Supplementary material for: Baseline colitogenicity and acute perturbations of gut microbiota in immunotherapy-related colitis
Source: J Exp Med. 2024 Dec 12;222(1):e20232079. doi: 10.1084/jem.20232079 (PMC11636624; doi:10.1084/jem.20232079)
Supplement: Table S2 — lists subject characteristics. [file jem_20232079_tables2.xlsx]

## Sheet: Supp. Data Table 2
Table S2: Subject Characteristics
Subject ID	Age range at screening	Sex	Race	Ethnicity	Cancer Type	Cancer Type if Other	Cancer Stage	Prior Immunotherapy Regimen	ipilimumab_cycles	nivolumab_cycles	Mayo Endoscopic Score	Highest Colitis Grade	Site of Stool Collection	Cohort	Other irAEs	NCBI Session #
PK002	80-90	Male	White	NOT Hispanic or Latino	Melanoma		Stage 4	None	2	13			Memorial Sloan Kettering Cancer Center	Longitudinal Cohort (LC)	No	PRJNA1012329
PK006	30-40	Female	White	NOT Hispanic or Latino	Genitourinary		Stage 4	None	4	15			Memorial Sloan Kettering Cancer Center	Longitudinal Cohort (LC)	Yes	PRJNA1012329
PK007	70-80	Male	White	NOT Hispanic or Latino	Genitourinary		Stage 4	None	4	5			Memorial Sloan Kettering Cancer Center	Longitudinal Cohort (LC)	Yes	PRJNA1012329
PK008	70-80	Male	White	NOT Hispanic or Latino	Genitourinary		Stage 4	None	2	2	2	Grade 2 = Abdominal pain; mucus or blood in stool	Memorial Sloan Kettering Cancer Center	Longitudinal Cohort (LC)	Yes	PRJNA1012329
PK009	50-60	Female	White	Hispanic or Latino	Genitourinary		Stage 4	None	2	2			Memorial Sloan Kettering Cancer Center	Longitudinal Cohort (LC)	No	PRJNA1012329
PK010	70-80	Male	White	NOT Hispanic or Latino	Lung		Stage 4	PD-(L)1 Alone	1	1			Memorial Sloan Kettering Cancer Center	Longitudinal Cohort (LC)	No	PRJNA1012329
PK011	50-60	Male	White	NOT Hispanic or Latino	Melanoma		Stage 4	None	2	2			Memorial Sloan Kettering Cancer Center	Longitudinal Cohort (LC)	Yes	PRJNA1012329
PK012	70-80	Female	White	NOT Hispanic or Latino	Melanoma		Stage 4	None	4	4	NA	Grade 1 = Asymptomatic; clinical or diagnostic observations only; intervention not indicated	Memorial Sloan Kettering Cancer Center	Longitudinal Cohort (LC)	No	PRJNA1012329
PK013	70-80	Male	White	NOT Hispanic or Latino	Melanoma		Stage 4	None	4	4			Memorial Sloan Kettering Cancer Center	Longitudinal Cohort (LC)	No	PRJNA1012329
PK014	70-80	Male	White	NOT Hispanic or Latino	Melanoma		Stage 4	None	1	1	2	Grade 3 = Severe abdominal pain; peritoneal signs	Memorial Sloan Kettering Cancer Center	Longitudinal Cohort (LC)	No	PRJNA1012329
PK015	80-90	Male	White	Unknown	Melanoma		Stage 4	PD-(L)1 Alone	3	3			Memorial Sloan Kettering Cancer Center	Longitudinal Cohort (LC)	Yes	PRJNA1012329
PK016	50-60	Male	White	Unknown	Other	Mesothelioma	Stage 4	None	1	2			Memorial Sloan Kettering Cancer Center	Longitudinal Cohort (LC)	No	PRJNA1012329
PK017	60-70	Male	White	NOT Hispanic or Latino	Melanoma		Stage 4	None	2	3	3	Grade 2 = Abdominal pain; mucus or blood in stool	Memorial Sloan Kettering Cancer Center	Longitudinal Cohort (LC)	No	PRJNA1012329
PK018	60-70	Male	White	NOT Hispanic or Latino	Melanoma		Stage 4	None	6		1	Grade 3 = Severe abdominal pain; peritoneal signs	Memorial Sloan Kettering Cancer Center	Longitudinal Cohort (LC)	Yes	PRJNA1012329
PK019	60-70	Female	White	NOT Hispanic or Latino	Melanoma		Stage 4	CTLA-4 + PD-(L)1	1				Memorial Sloan Kettering Cancer Center	Longitudinal Cohort (LC)	Yes	PRJNA1012329
PK020	50-60	Female	White	NOT Hispanic or Latino	Melanoma		Stage 4	None	2	2			Memorial Sloan Kettering Cancer Center	Longitudinal Cohort (LC)	Yes	PRJNA1012329
PK021	40-50	Male	White	NOT Hispanic or Latino	Melanoma		Stage 3	PD-(L)1 Alone	4	32			Memorial Sloan Kettering Cancer Center	Longitudinal Cohort (LC)	No	PRJNA1012329
PK023	60-70	Female	White	NOT Hispanic or Latino	Other	Mesothelioma	Stage 4	None	2	4			Memorial Sloan Kettering Cancer Center	Longitudinal Cohort (LC)	Yes	PRJNA1012329
PK024	60-70	Female	White	NOT Hispanic or Latino	Melanoma		Stage 4	CTLA-4 + PD-(L)1	2	2	1	Grade 1 = Asymptomatic; clinical or diagnostic observations only; intervention not indicated	Memorial Sloan Kettering Cancer Center	Longitudinal Cohort (LC)	No	PRJNA1012329
PK026	60-70	Male	White	NOT Hispanic or Latino	Melanoma		Stage 4	CTLA-4 + PD-(L)1	2	2	unknown	Grade 4 = Life-threatening consequences; urgent intervention indicated	Memorial Sloan Kettering Cancer Center	Longitudinal Cohort (LC)	No	PRJNA1012329
PK027	50-60	Male	White	NOT Hispanic or Latino	Melanoma		Stage 3	None	4	8			Memorial Sloan Kettering Cancer Center	Longitudinal Cohort (LC)	Yes	PRJNA1012329
PK028	70-80	Male	White	NOT Hispanic or Latino	Melanoma		Stage 3	PD-(L)1 Alone	3	NA	3	Grade 2 = Abdominal pain; mucus or blood in stool	Memorial Sloan Kettering Cancer Center	Longitudinal Cohort (LC)	Yes	PRJNA1012329
PK029	50-60	Male	White	NOT Hispanic or Latino	Melanoma		Stage 4	None	2	2	0	Grade 2 = Abdominal pain; mucus or blood in stool	Memorial Sloan Kettering Cancer Center	Longitudinal Cohort (LC)	No	PRJNA1012329
PK030	50-60	Male	White	Hispanic or Latino	Melanoma		Stage 4	CTLA-4 + PD-(L)1	4	10	1	Grade 2 = Abdominal pain; mucus or blood in stool	Memorial Sloan Kettering Cancer Center	Longitudinal Cohort (LC)	Yes	PRJNA1012329
PK031	40-50	Male	White	NOT Hispanic or Latino	Melanoma		Stage 4	PD-(L)1 Alone	4	8			Memorial Sloan Kettering Cancer Center	Longitudinal Cohort (LC)	Yes	PRJNA1012329
PK032	50-60	Female	White	NOT Hispanic or Latino	Lung		Stage 4	None	1	1			Memorial Sloan Kettering Cancer Center	Longitudinal Cohort (LC)	Yes	PRJNA1012329
PK033	70-80	Male	White	NOT Hispanic or Latino	Lung		Stage 3	PD-(L)1 Alone	2	4			Memorial Sloan Kettering Cancer Center	Longitudinal Cohort (LC)	No	PRJNA1012329
PK034	70-80	Female	White	NOT Hispanic or Latino	Lung		Stage 3	PD-(L)1 Alone	1	2			Memorial Sloan Kettering Cancer Center	Longitudinal Cohort (LC)	No	PRJNA1012329
PK035	60-70	Male	White	NOT Hispanic or Latino	Lung		Stage 4	PD-(L)1 Alone	4	4	NA	Grade 2 = Abdominal pain; mucus or blood in stool	Memorial Sloan Kettering Cancer Center	Longitudinal Cohort (LC)	Yes	PRJNA1012329
PK036	60-70	Male	White	NOT Hispanic or Latino	Genitourinary		Stage 4	None	2	17			Memorial Sloan Kettering Cancer Center	Longitudinal Cohort (LC)	Yes	PRJNA1012329
PK037	30-40	Female	White	NOT Hispanic or Latino	Melanoma		Stage 4	None	1	2	2	Grade 2 = Abdominal pain; mucus or blood in stool	Memorial Sloan Kettering Cancer Center	Longitudinal Cohort (LC)	Yes	PRJNA1012329
PK038	60-70	Male	White	NOT Hispanic or Latino	Melanoma		Stage 4	None	3	3			Memorial Sloan Kettering Cancer Center	Longitudinal Cohort (LC)	Yes	PRJNA1012329
PK039	30-40	Male	White	NOT Hispanic or Latino	Melanoma		Stage 4	None	2	2			Memorial Sloan Kettering Cancer Center	Longitudinal Cohort (LC)	Yes	PRJNA1012329
PK040	50-60	Female	White	NOT Hispanic or Latino	Other	Ovarian	Stage 4	PD-(L)1 Alone	4	21	1	Grade 1 = Asymptomatic; clinical or diagnostic observations only; intervention not indicated	Memorial Sloan Kettering Cancer Center	Longitudinal Cohort (LC)	No	PRJNA1012329
PK041	50-60	Female	White	NOT Hispanic or Latino	Melanoma		Stage 3	None	2	12			Memorial Sloan Kettering Cancer Center	Longitudinal Cohort (LC)	No	PRJNA1012329
PK042	60-70	Male	White	Hispanic or Latino	Other	Kidney	Stage 3	CTLA-4 + PD-(L)1	4				Memorial Sloan Kettering Cancer Center	Longitudinal Cohort (LC)	No	PRJNA1012329
PK045	60-70	Female	White	Hispanic or Latino	Melanoma		Stage 3	None	2	2			Memorial Sloan Kettering Cancer Center	Longitudinal Cohort (LC)	Yes	PRJNA1012329
PK046	40-50	Female	White	Hispanic or Latino	Melanoma		Stage 4	None	2	3			Memorial Sloan Kettering Cancer Center	Longitudinal Cohort (LC)	Yes	PRJNA1012329
