# Supplementary material for: Baseline colitogenicity and acute perturbations of gut microbiota in immunotherapy-related colitis
Source: J Exp Med. 2024 Dec 12;222(1):e20232079. doi: 10.1084/jem.20232079 (PMC11636624; doi:10.1084/jem.20232079)
Supplement: Table S3 — lists histology scores of irColitis severity in mice after colitis induction by TCT. [file jem_20232079_tables3.xlsx]

## Sheet: Supp. Data Table 3 
Table S3: Histology Scores of irColitis Severity in Mice After Colitis Induction by T cell Transfer
irColitis Status of Microbiota Donor	Colon ID	inflammatory_infiltrate	goblet_cell_loss	crypt_density	crypt_hyperplasia	muscle_thickening	submucosal_inflammation	crypt_abcess	ulceration	Total ircolitis Severity Score
ircolitis	1	3	3	3	3	3	3	3	3	24
ircolitis	2	3	3	3	3	3	2	3	3	23
ircolitis	3	3	3	3	3	3	3	3	3	24
ircolitis	4	3	3	3	3	2	3	3	3	23
ircolitis	5	3	3	3	2	2	2	3	3	21
ircolitis	6	2	2	1	1	0	1	0	0	7
ircolitis	7	2	1	1	1	1	1	0	0	7
ircolitis	8	2	2	2	1	1	1	3	0	12
ircolitis	9	3	3	3	3	3	2	3	3	23
ircolitis	10	2	2	1	1	1	2	0	0	9
ircolitis	11	1	1	1	1	1	1	0	0	6
ircolitis	12	2	1	1	1	1	0	0	0	6
ircolitis	13	1	1	1	1	1	1	0	0	6
ircolitis	14	1	1	1	1	1	1	0	0	6
ircolitis	15	1	1	0	0	1	0	0	0	3
ircolitis	16	2	2	1	2	1	1	0	0	9
ircolitis	17	2	2	1	3	2	2	3	0	15
ircolitis	18	3	3	3	3	3	3	3	3	24
ircolitis	19	0	0	0	1	0	0	0	0	1
ircolitis	20	0	0	0	0	0	0	0	0	0
ircolitis	21	2	2	1	1	1	1	0	0	8
ircolitis	22	3	2	1	2	1	3	0	0	12
ircolitis	23	3	2	2	3	2	3	0	0	15
ircolitis	24	1	1	0	0	0	0	0	0	2
ircolitis	25	2	1	1	2	2	3	0	0	11
ircolitis	26	2	2	1	1	1	3	0	0	10
ircolitis	27	3	3	3	3	3	3	3	0	21
ircolitis	28	3	2	2	2	1	2	3	0	15
ircolitis	29	2	2	2	2	2	3	0	0	13
ircolitis	30	0	0	0	0	0	0	0	0	0
non-ircolitis	31	0	0	0	0	0	0	0	0	0
non-ircolitis	32	2	2	1	1	2	2	0	0	10
non-ircolitis	33	3	3	3	3	3	3	3	3	24
non-ircolitis	34	0	0	0	0	0	0	0	0	0
non-ircolitis	35	1	1	1	1	1	1	0	0	6
non-ircolitis	36	3	3	2	2	2	2	3	0	17
non-ircolitis	37	0	0	0	0	0	0	0	0	0
non-ircolitis	38	3	3	2	2	1	2	0	0	13
non-ircolitis	39	0	0	0	0	0	0	0	0	0
non-ircolitis	40	0	0	0	0	0	0	0	0	0
non-ircolitis	41	0	0	0	0	0	0	0	0	0
non-ircolitis	42	0	0	0	0	0	0	0	0	0
non-ircolitis	43	1	1	0	1	0	1	0	0	4
non-ircolitis	44	3	2	2	2	2	3	3	0	17
non-ircolitis	45	2	1	0	1	1	0	0	0	5
non-ircolitis	46	3	3	3	3	3	3	3	3	24
non-ircolitis	47	2	2	1	1	1	1	0	0	8
non-ircolitis	48	1	1	0	0	0	0	0	0	2
non-ircolitis	49	3	2	2	2	2	3	0	0	14
non-ircolitis	50	0	0	0	0	0	0	0	0	0
non-ircolitis	51	1	1	1	2	1	1	0	0	7
non-ircolitis	52	2	3	2	3	1	3	0	0	14
non-ircolitis	53	0	0	0	0	0	0	0	0	0
non-ircolitis	54	0	0	0	0	0	0	0	0	0
non-ircolitis	55	0	0	0	0	0	0	0	0	0
non-ircolitis	56	0	0	0	0	0	0	0	0	0
non-ircolitis	57	1	1	0	1	1	2	0	0	6
non-ircolitis	58	0	0	0	0	0	0	0	0	0
non-ircolitis	59	1	1	0	1	0	0	0	0	3
non-ircolitis	60	0	0	0	0	0	0	0	0	0
non-ircolitis	61	0	0	0	0	0	0	0	0	0
