# Supplementary material for: Baseline colitogenicity and acute perturbations of gut microbiota in immunotherapy-related colitis
Source: J Exp Med. 2024 Dec 12;222(1):e20232079. doi: 10.1084/jem.20232079 (PMC11636624; doi:10.1084/jem.20232079)
Supplement: Table S4 — shows the total colitis severity score in mice after colitis induction by TCT averaged by microbiota donor. [file jem_20232079_tables4.xlsx]

## Sheet: Supp. Data Table 4
Table S4: Total Colitis Severity Score in Mice After Colitis Induction by T cell Transfer Averaged by Microbiota Donor
Colitis Status of Subject	Microbiota Donor	Total Colitis Severity Score
ircolitis	PK008	20.3
ircolitis	PK012	10.5
ircolitis	PK017	5
ircolitis	PK018	16
ircolitis	PK024	3
ircolitis	PK026	9.7
ircolitis	PK029	10.5
ircolitis	PK030	18
ircolitis	PK035	6.5
non-ircolitis	PK002	8
non-ircolitis	PK006	10
non-ircolitis	PK010	0
non-ircolitis	PK011	2
non-ircolitis	PK013	15.3
non-ircolitis	PK019	8
non-ircolitis	PK020	7
non-ircolitis	PK023	0
non-ircolitis	PK027	2
non-ircolitis	PK031	1
