# Supplementary material for: Baseline colitogenicity and acute perturbations of gut microbiota in immunotherapy-related colitis
Source: J Exp Med. 2024 Dec 12;222(1):e20232079. doi: 10.1084/jem.20232079 (PMC11636624; doi:10.1084/jem.20232079)
Supplement: Table S5 — shows metadata and metagenomic sequences of mice before and after irC induction by TCT. [file jem_20232079_tables5.xlsx]

## Sheet: Supp. Data Table 5
Table S5: Metadata and Metagenomic sequences of mice before and after irColitis induction by T cell transfer
Microbiota Donor Patient ID	Donor Colitis Status	Mouse Sex	Mouse ID	Mouse Stool Timepoint	Mouse Stool ID
PK031	control	M	ML3	post-colitis induction	211254342
PK020	control	F	MF2	post-colitis induction	211254370
PK029	colitis	F	MF2	post-colitis induction	211254373
PK010	control	F	MF3	post-colitis induction	211254374
PK010	control	F	MF2	post-colitis induction	211254396
PK029	colitis	F	MF1	post-colitis induction	211254397
PK031	control	M	ML2	post-colitis induction	211254401
PK026	colitis	F	MF1	post-colitis induction	211254417
PK020	control	F	MF1	post-colitis induction	211254423
PK026	colitis	F	MF3	post-colitis induction	211254425
PK024	colitis	M	ML1	post-colitis induction	2118105189
PK019	control	F	MF1	post-colitis induction	2118105200
PK018	colitis	F	MF1	post-colitis induction	2118105202
PK011	control	M	ML2	post-colitis induction	2118105210
PK030	colitis	M	ML3	post-colitis induction	2118105219
PK035	colitis	M	ML3	post-colitis induction	2118111805
PK006	control	F	MF3	post-colitis induction	2118111811
PK006	control	F	MF1	post-colitis induction	2118111817
PK027	control	M	ML3	post-colitis induction	2118111818
PK023	control	M	ML1	post-colitis induction	2118111828
PK017	colitis	F	MF2	post-colitis induction	2118111845
PK013	control	F	MF2	post-colitis induction	3520529048
PK018	colitis	F	MF2	post-colitis induction	3520530151
PK011	control	M	ML3	post-colitis induction	3520530682
PK024	colitis	M	ML2	post-colitis induction	3520530687
PK008	colitis	F	MF2	pre-colitis induction	3529769137
PK012	colitis	F	MF2	pre-colitis induction	3529769371
PK014	colitis	F	MF1	pre-colitis induction	3529769374
PK012	colitis	M	ML2	pre-colitis induction	3529769376
PK014	colitis	F	MF3	pre-colitis induction	3529769380
PK002	control	F	MF2	pre-colitis induction	3529769397
PK008	colitis	M	ML1	pre-colitis induction	3529769403
PK002	control	F	MF1	pre-colitis induction	3529769409
PK026	colitis	F	MF3	pre-colitis induction	3529793606
PK006	control	F	MF1	pre-colitis induction	3529793612
PK035	colitis	M	ML3	pre-colitis induction	3529793616
PK027	control	M	ML3	pre-colitis induction	3529793618
PK019	control	F	MF3	pre-colitis induction	3529793620
PK029	colitis	F	MF2	pre-colitis induction	3529793625
PK006	control	F	MF3	pre-colitis induction	3529793626
PK026	colitis	F	MF1	pre-colitis induction	3529793628
PK027	control	M	ML1	pre-colitis induction	3529793631
PK010	control	F	MF2	pre-colitis induction	3529793633
PK023	control	M	ML2	pre-colitis induction	3529793636
PK010	control	F	MF3	pre-colitis induction	3529793641
PK023	control	M	ML1	pre-colitis induction	3529793645
PK029	colitis	F	MF1	pre-colitis induction	3529793648
PK035	colitis	M	ML2	pre-colitis induction	3529793651
PK019	control	F	MF1	pre-colitis induction	3529793652
PK011	control	M	ML2	pre-colitis induction	3529794086
PK011	control	M	ML3	pre-colitis induction	3529794088
PK013	control	F	MF3	pre-colitis induction	3529794089
PK030	colitis	M	ML3	pre-colitis induction	3529794090
PK024	colitis	M	ML1	pre-colitis induction	3529794092
PK017	colitis	F	MF3	pre-colitis induction	3529794093
PK018	colitis	F	MF1	pre-colitis induction	3529794095
PK017	colitis	F	MF2	pre-colitis induction	3529794110
PK018	colitis	F	MF2	pre-colitis induction	3529794112
PK024	colitis	M	ML2	pre-colitis induction	3529794117
PK030	colitis	M	ML2	pre-colitis induction	3529794118
PK031	control	M	ML3	pre-colitis induction	3529794121
PK013	control	F	MF2	pre-colitis induction	3529794127
PK031	control	M	ML2	pre-colitis induction	3529794128
PK020	control	F	MF2	pre-colitis induction	3529794158
PK020	control	F	MF1	pre-colitis induction	3529794181
PK002	control	F	MF1	post-colitis induction	3529795013
PK008	colitis	F	MF2	post-colitis induction	3529795015
PK008	colitis	M	ML1	post-colitis induction	3529795017
PK014	colitis	F	MF3	post-colitis induction	3529795018
PK002	control	F	MF2	post-colitis induction	3529795027
PK012	colitis	F	MF2	post-colitis induction	3529795031
PK014	colitis	F	MF1	post-colitis induction	3529795037
PK012	colitis	M	ML2	post-colitis induction	3529795044
PK017	colitis	F	MF3	post-colitis induction	3529795297
PK013	control	F	MF3	post-colitis induction	3529795315
PK035	colitis	M	ML2	post-colitis induction	3529795316
PK027	control	M	ML1	post-colitis induction	3529795317
PK023	control	M	ML2	post-colitis induction	3529795329
PK030	colitis	M	ML2	post-colitis induction	3529795499
PK019	control	F	MF3	post-colitis induction	3529795629
