# Supplementary material for: Baseline colitogenicity and acute perturbations of gut microbiota in immunotherapy-related colitis
Source: J Exp Med. 2024 Dec 12;222(1):e20232079. doi: 10.1084/jem.20232079 (PMC11636624; doi:10.1084/jem.20232079)
Supplement: Table S6 — shows MaAsLin2 bacteria analysis at pre-TCT or post-TCT timepoints in irC-associated microbiota-colonized mice. [file jem_20232079_tables6.xlsx]

## Sheet: Supp. Data Table 6
Table S6: MaAsLin2 bacteria analysis at pre-TCT or post-TCT timepoints in irC-associated microbiota-colonized mice
feature	coef	stderr	N	N.not.0	pval	qval
k__Bacteria.p__Firmicutes.c__Clostridia.o__Clostridiales.f__Clostridiales_noname.g__Flavonifractor.s__Flavonifractor_plautii	2.83142	0.753533	36	9	0.00087704	0.0359586
k__Bacteria.p__Proteobacteria.c__Gammaproteobacteria.o__Enterobacteriales.f__Enterobacteriaceae.g__Escherichia.s__Escherichia_coli	2.93633	0.924937	36	7	0.00383631	0.0786443
k__Bacteria.p__Firmicutes.c__Clostridia.o__Clostridiales.f__Clostridiales_noname.g__Clostridiales_noname.s__Clostridiales_bacterium_1_7_47FAA	2.07626	0.744207	36	12	0.00973914	0.133102
k__Bacteria.p__Firmicutes.c__Clostridia.o__Clostridiales.f__Lachnospiraceae.g__Blautia.s__Ruminococcus_torques	-2.4563	0.944161	36	4	0.0151148	0.154926
k__Bacteria.p__Firmicutes.c__Clostridia.o__Clostridiales.f__Clostridiaceae.g__Clostridium.s__Clostridium_bolteae	-2.02908	0.909027	36	17	0.0344362	0.282377
k__Bacteria.p__Bacteroidetes.c__Bacteroidia.o__Bacteroidales.f__Bacteroidaceae.g__Bacteroides.s__Bacteroides_caccae	1.33243	0.672374	36	10	0.0581814	0.340777
k__Bacteria.p__Proteobacteria.c__Gammaproteobacteria.o__Enterobacteriales.f__Enterobacteriaceae.g__Citrobacter.s__Citrobacter_unclassified	1.34121	0.663974	36	4	0.0538031	0.340777
k__Bacteria.p__Bacteroidetes.c__Bacteroidia.o__Bacteroidales.f__Bacteroidaceae.g__Bacteroides.s__Bacteroides_cellulosilyticus	-0.828363	0.461353	36	7	0.0842057	0.409401
k__Bacteria.p__Firmicutes.c__Clostridia.o__Clostridiales.f__Clostridiaceae.g__Clostridiaceae_noname.s__Clostridiaceae_bacterium_JC118	1.43327	0.813553	36	5	0.0898685	0.409401
k__Bacteria.p__Bacteroidetes.c__Bacteroidia.o__Bacteroidales.f__Bacteroidaceae.g__Bacteroides.s__Bacteroides_fragilis	0.9401	0.593998	36	10	0.125588	0.4681
k__Bacteria.p__Bacteroidetes.c__Bacteroidia.o__Bacteroidales.f__Bacteroidaceae.g__Bacteroides.s__Bacteroides_intestinalis	-1.51818	0.938421	36	11	0.117774	0.4681
k__Bacteria.p__Actinobacteria.c__Actinobacteria.o__Coriobacteriales.f__Coriobacteriaceae.g__Adlercreutzia.s__Adlercreutzia_equolifaciens	0.605131	0.399775	36	6	0.14217	0.485746
k__Bacteria.p__Bacteroidetes.c__Bacteroidia.o__Bacteroidales.f__Rikenellaceae.g__Alistipes.s__Alistipes_putredinis	-1.66698	1.17015	36	10	0.16617	0.490318
k__Bacteria.p__Firmicutes.c__Erysipelotrichia.o__Erysipelotrichales.f__Erysipelotrichaceae.g__Coprobacillus.s__Coprobacillus_unclassified	1.34841	0.949442	36	9	0.167426	0.490318
k__Bacteria.p__Bacteroidetes.c__Bacteroidia.o__Bacteroidales.f__Bacteroidaceae.g__Bacteroides.s__Bacteroides_stercoris	-0.200348	0.159784	36	4	0.221047	0.512966
k__Bacteria.p__Bacteroidetes.c__Bacteroidia.o__Bacteroidales.f__Bacteroidaceae.g__Bacteroides.s__Bacteroides_vulgatus	0.644861	0.556711	36	19	0.262739	0.512966
k__Bacteria.p__Bacteroidetes.c__Bacteroidia.o__Bacteroidales.f__Porphyromonadaceae.g__Parabacteroides.s__Parabacteroides_johnsonii	0.442721	0.379372	36	6	0.253809	0.512966
k__Bacteria.p__Firmicutes.c__Clostridia.o__Clostridiales.f__Clostridiaceae.g__Clostridium.s__Clostridium_symbiosum	-1.11877	0.959958	36	16	0.254424	0.512966
k__Bacteria.p__Firmicutes.c__Clostridia.o__Clostridiales.f__Lachnospiraceae.g__Lachnospiraceae_noname.s__Lachnospiraceae_bacterium_3_1_57FAA_CT1	-0.909526	0.726815	36	7	0.227741	0.512966
k__Bacteria.p__Firmicutes.c__Clostridia.o__Clostridiales.f__Ruminococcaceae.g__Faecalibacterium.s__Faecalibacterium_prausnitzii	-0.222608	0.183207	36	8	0.235263	0.512966
k__Bacteria.p__Firmicutes.c__Erysipelotrichia.o__Erysipelotrichales.f__Erysipelotrichaceae.g__Erysipelotrichaceae_noname.s__Erysipelotrichaceae_bacterium_21_3	0.861983	0.749062	36	4	0.260309	0.512966
k__Bacteria.p__Bacteroidetes.c__Bacteroidia.o__Bacteroidales.f__Bacteroidaceae.g__Bacteroides.s__Bacteroides_dorei	-0.164521	0.158383	36	12	0.308482	0.574898
k__Bacteria.p__Bacteroidetes.c__Bacteroidia.o__Bacteroidales.f__Porphyromonadaceae.g__Parabacteroides.s__Parabacteroides_distasonis	-1.05125	1.11175	36	11	0.353071	0.618385
k__Bacteria.p__Firmicutes.c__Clostridia.o__Clostridiales.f__Lachnospiraceae.g__Blautia.s__Ruminococcus_gnavus	0.405781	0.43874	36	5	0.363535	0.618385
k__Bacteria.p__Firmicutes.c__Clostridia.o__Clostridiales.f__Lachnospiraceae.g__Lachnospiraceae_noname.s__Lachnospiraceae_bacterium_7_1_58FAA	0.531863	0.586373	36	4	0.377064	0.618385
k__Bacteria.p__Bacteroidetes.c__Bacteroidia.o__Bacteroidales.f__Bacteroidaceae.g__Bacteroides.s__Bacteroides_faecis	-0.712951	0.854671	36	7	0.411778	0.645615
k__Bacteria.p__Firmicutes.c__Clostridia.o__Clostridiales.f__Ruminococcaceae.g__Ruminococcaceae_noname.s__Ruminococcaceae_bacterium_D16	-0.149102	0.184024	36	4	0.425161	0.645615
k__Bacteria.p__Firmicutes.c__Clostridia.o__Clostridiales.f__Oscillospiraceae.g__Oscillibacter.s__Oscillibacter_unclassified	-0.805381	1.03068	36	19	0.441621	0.64666
k__Bacteria.p__Bacteroidetes.c__Bacteroidia.o__Bacteroidales.f__Rikenellaceae.g__Alistipes.s__Alistipes_unclassified	0.641429	0.88235	36	5	0.473748	0.669782
k__Bacteria.p__Verrucomicrobia.c__Verrucomicrobiae.o__Verrucomicrobiales.f__Verrucomicrobiaceae.g__Akkermansia.s__Akkermansia_muciniphila	0.370932	0.594098	36	17	0.537831	0.735036
k__Bacteria.p__Firmicutes.c__Clostridia.o__Clostridiales.f__Clostridiaceae.g__Clostridium.s__Clostridium_hathewayi	-0.667727	1.18012	36	26	0.576374	0.762301
k__Bacteria.p__Bacteroidetes.c__Bacteroidia.o__Bacteroidales.f__Bacteroidaceae.g__Bacteroides.s__Bacteroides_thetaiotaomicron	-0.730137	1.51482	36	13	0.633841	0.812109
k__Bacteria.p__Firmicutes.c__Clostridia.o__Clostridiales.f__Clostridiaceae.g__Clostridium.s__Clostridium_clostridioforme	0.370884	0.879174	36	9	0.676599	0.822545
k__Bacteria.p__Firmicutes.c__Clostridia.o__Clostridiales.f__Lachnospiraceae.g__Blautia.s__Blautia_producta	0.487554	1.17704	36	15	0.68211	0.822545
k__Bacteria.p__Bacteroidetes.c__Bacteroidia.o__Bacteroidales.f__Porphyromonadaceae.g__Parabacteroides.s__Parabacteroides_unclassified	0.259256	0.779846	36	7	0.742219	0.869457
k__Bacteria.p__Bacteroidetes.c__Bacteroidia.o__Bacteroidales.f__Bacteroidaceae.g__Bacteroides.s__Bacteroides_xylanisolvens	-0.15305	0.57629	36	12	0.792658	0.87862
k__Bacteria.p__Proteobacteria.c__Gammaproteobacteria.o__Enterobacteriales.f__Enterobacteriaceae.g__Escherichia.s__Escherichia_unclassified	0.337145	1.271	36	11	0.792901	0.87862
k__Bacteria.p__Bacteroidetes.c__Bacteroidia.o__Bacteroidales.f__Bacteroidaceae.g__Bacteroides.s__Bacteroides_ovatus	0.0767	0.533942	36	23	0.886886	0.894604
k__Bacteria.p__Bacteroidetes.c__Bacteroidia.o__Bacteroidales.f__Bacteroidaceae.g__Bacteroides.s__Bacteroides_uniformis	-0.110127	0.806622	36	26	0.892455	0.894604
k__Bacteria.p__Firmicutes.c__Clostridia.o__Clostridiales.f__Lachnospiraceae.g__Anaerostipes.s__Anaerostipes_unclassified	0.121746	0.910021	36	21	0.894604	0.894604
k__Bacteria.p__Firmicutes.c__Clostridia.o__Clostridiales.f__Ruminococcaceae.g__Subdoligranulum.s__Subdoligranulum_unclassified	-0.186536	1.29652	36	26	0.886709	0.894604
