# Supplementary material for: Baseline colitogenicity and acute perturbations of gut microbiota in immunotherapy-related colitis
Source: J Exp Med. 2024 Dec 12;222(1):e20232079. doi: 10.1084/jem.20232079 (PMC11636624; doi:10.1084/jem.20232079)
Supplement: Table S7 — lists the characteristics of healthy and Crohn’s subjects. [file jem_20232079_tables7.xlsx]

## Sheet: Supp Data Table 7 
Table S7: Characteristics of Healthy and Crohn's Subjects
Microbiota Donor	Sex	Group	Age Range	NCBI Session #
RTP-3-1105	Female	Crohn's	50-60	PRJNA946744
RTP-3-1140	Female	Crohn's	20-30	PRJNA946744
RTP-3-1002	Male	Crohn's	40-50	PRJNA946744
RTP-3-1129	Female	Crohn's	40-50	PRJNA946744
RTP-3-1050	Male	Crohn's	30-40	PRJNA946744
RTP-3-1039	Female	Crohn's	30-40	PRJNA946744
RTP-3-1081	Male	Crohn's	50-60	PRJNA946744
RTP-2-1065	Male	Healthy	30-40	PRJNA946744
RTP-2-1124	Female	Healthy	20-30	PRJNA946744
RTP-2-1186	Female	Healthy	20-30	PRJNA946744
RTP-2-1319	Male	Healthy	20-30	PRJNA946744
RTP-2-1399	Male	Healthy	40-50	PRJNA946744
1001283B150304_161114	Female	Healthy	20-30	PRJNA637878
1001271B_151109	Female	Healthy	30-40	PRJNA637878
1001302B_160321	Female	Healthy	40-50	PRJNA637878
1001275B_160808	Female	Healthy	20-30	PRJNA637878
1001175B_160314	Female	Healthy	20-30	PRJNA637878
