# Supplementary material for: Baseline colitogenicity and acute perturbations of gut microbiota in immunotherapy-related colitis
Source: J Exp Med. 2024 Dec 12;222(1):e20232079. doi: 10.1084/jem.20232079 (PMC11636624; doi:10.1084/jem.20232079)
Supplement: Table S8 — lists differential genus at irC-initial (first 10 days of active irC) versus pre-irC microbiome samples in irC patients using MaAsLin2 linear mixed effect model. [file jem_20232079_tables8.xlsx]

## Sheet: Supp Data Table8
Table S8: Differential Genus at irC-initial (first 10 days of active irC) versus pre-irColitis microbiome samples in irC patients using MaAsLin2 linear mixed effect model
feature	metadata	value	coef	stderr	N	N.not.0	pval	qval
k__Bacteria.p__Firmicutes.c__Clostridia.o__Clostridiales.f__Oscillospiraceae.g__Oscillibacter	type_early_late_irc	early-ircolitis	-7.73413	1.15155	22	13	2.22252e-06	0.000115571
k__Bacteria.p__Firmicutes.c__Negativicutes.o__Selenomonadales.f__Veillonellaceae.g__Veillonella	type_early_late_irc	early-ircolitis	7.56281	1.42109	22	11	3.29484e-05	0.000856657
k__Bacteria.p__Firmicutes.c__Clostridia.o__Clostridiales.f__Lachnospiraceae.g__Roseburia	type_early_late_irc	early-ircolitis	-9.37416	0.250917	22	16	5.32815e-05	0.000923546
k__Bacteria.p__Firmicutes.c__Erysipelotrichia.o__Erysipelotrichales.f__Erysipelotrichaceae.g__Coprobacillus	type_early_late_irc	early-ircolitis	4.37311	1.20012	22	4	0.00385084	0.0500609
k__Bacteria.p__Bacteroidetes.c__Bacteroidia.o__Bacteroidales.f__Rikenellaceae.g__Alistipes	type_early_late_irc	early-ircolitis	-4.65731	1.60709	22	17	0.0111521	0.0966519
k__Bacteria.p__Fusobacteria.c__Fusobacteriia.o__Fusobacteriales.f__Fusobacteriaceae.g__Fusobacterium	type_early_late_irc	early-ircolitis	3.82897	1.3446	22	3	0.0107509	0.0966519
k__Bacteria.p__Actinobacteria.c__Actinobacteria.o__Bifidobacteriales.f__Bifidobacteriaceae.g__Bifidobacterium	type_early_late_irc	early-ircolitis	-4.70821	1.82842	22	14	0.0294158	0.185801
k__Bacteria.p__Bacteroidetes.c__Bacteroidia.o__Bacteroidales.f__Porphyromonadaceae.g__Parabacteroides	type_early_late_irc	early-ircolitis	-3.80634	1.66694	22	17	0.035731	0.185801
k__Bacteria.p__Proteobacteria.c__Gammaproteobacteria.o__Enterobacteriales.f__Enterobacteriaceae.g__Klebsiella	type_early_late_irc	early-ircolitis	5.26889	2.30831	22	9	0.0357022	0.185801
k__Bacteria.p__Verrucomicrobia.c__Verrucomicrobiae.o__Verrucomicrobiales.f__Verrucomicrobiaceae.g__Akkermansia	type_early_late_irc	early-ircolitis	-3.90588	1.46593	22	7	0.025137	0.185801
k__Bacteria.p__Firmicutes.c__Clostridia.o__Clostridiales.f__Eubacteriaceae.g__Eubacterium	type_early_late_irc	early-ircolitis	1.67196	0.493908	22	19	0.0420384	0.194291
k__Bacteria.p__Proteobacteria.c__Betaproteobacteria.o__Burkholderiales.f__Sutterellaceae.g__Sutterella	type_early_late_irc	early-ircolitis	-3.40801	1.56908	22	4	0.0448364	0.194291
k__Bacteria.p__Firmicutes.c__Clostridia.o__Clostridiales.f__Lachnospiraceae.g__Lachnospiraceae_noname	type_early_late_irc	early-ircolitis	-2.93511	1.36814	22	17	0.0497355	0.198942
k__Bacteria.p__Actinobacteria.c__Actinobacteria.o__Coriobacteriales.f__Coriobacteriaceae.g__Adlercreutzia	type_early_late_irc	early-ircolitis	-3.0989	1.50703	22	10	0.0609789	0.226493
k__Bacteria.p__Firmicutes.c__Bacilli.o__Lactobacillales.f__Enterococcaceae.g__Enterococcus	type_early_late_irc	early-ircolitis	3.21034	1.66722	22	4	0.0684959	0.232931
k__Bacteria.p__Firmicutes.c__Clostridia.o__Clostridiales.f__Ruminococcaceae.g__Faecalibacterium	type_early_late_irc	early-ircolitis	-3.02489	1.55097	22	18	0.0716709	0.232931
k__Bacteria.p__Proteobacteria.c__Gammaproteobacteria.o__Enterobacteriales.f__Enterobacteriaceae.g__Citrobacter	type_early_late_irc	early-ircolitis	3.00284	1.58904	22	4	0.0840398	0.257063
k__Bacteria.p__Bacteroidetes.c__Bacteroidia.o__Bacteroidales.f__Porphyromonadaceae.g__Barnesiella	type_early_late_irc	early-ircolitis	1.14264	0.505666	22	3	0.0939434	0.271392
k__Bacteria.p__Firmicutes.c__Clostridia.o__Clostridiales.f__Lachnospiraceae.g__Anaerostipes	type_early_late_irc	early-ircolitis	-2.51178	1.49828	22	7	0.109215	0.283958
k__Bacteria.p__Firmicutes.c__Negativicutes.o__Selenomonadales.f__Veillonellaceae.g__Dialister	type_early_late_irc	early-ircolitis	-3.57227	1.97458	22	8	0.103846	0.283958
k__Bacteria.p__Actinobacteria.c__Actinobacteria.o__Coriobacteriales.f__Coriobacteriaceae.g__Collinsella	type_early_late_irc	early-ircolitis	0.959996	0.523614	22	12	0.157337	0.32871
k__Bacteria.p__Firmicutes.c__Bacilli.o__Lactobacillales.f__Lactobacillaceae.g__Lactobacillus	type_early_late_irc	early-ircolitis	1.00397	0.541419	22	11	0.148965	0.32871
k__Bacteria.p__Firmicutes.c__Clostridia.o__Clostridiales.f__Clostridiales_noname.g__Flavonifractor	type_early_late_irc	early-ircolitis	-2.14444	1.51906	22	6	0.175649	0.32871
k__Bacteria.p__Firmicutes.c__Clostridia.o__Clostridiales.f__Lachnospiraceae.g__Dorea	type_early_late_irc	early-ircolitis	2.1107	1.33176	22	13	0.170441	0.32871
k__Bacteria.p__Firmicutes.c__Clostridia.o__Clostridiales.f__Peptostreptococcaceae.g__Peptostreptococcaceae_noname	type_early_late_irc	early-ircolitis	0.984574	0.508225	22	5	0.133944	0.32871
k__Bacteria.p__Firmicutes.c__Clostridia.o__Clostridiales.f__Ruminococcaceae.g__Subdoligranulum	type_early_late_irc	early-ircolitis	-0.860847	0.624547	22	22	0.183319	0.32871
k__Bacteria.p__Firmicutes.c__Negativicutes.o__Selenomonadales.f__Acidaminococcaceae.g__Acidaminococcus	type_early_late_irc	early-ircolitis	-2.57188	1.73173	22	6	0.163811	0.32871
k__Bacteria.p__Proteobacteria.c__Betaproteobacteria.o__Burkholderiales.f__Burkholderiales_noname.g__Burkholderiales_noname	type_early_late_irc	early-ircolitis	-1.4299	0.990068	22	4	0.177492	0.32871
k__Bacteria.p__Proteobacteria.c__Betaproteobacteria.o__Burkholderiales.f__Sutterellaceae.g__Parasutterella	type_early_late_irc	early-ircolitis	-1.91902	1.28261	22	4	0.15022	0.32871
k__Bacteria.p__Bacteroidetes.c__Bacteroidia.o__Bacteroidales.f__Bacteroidaceae.g__Bacteroides	type_early_late_irc	early-ircolitis	0.857021	0.533816	22	21	0.200472	0.339751
k__Bacteria.p__Firmicutes.c__Clostridia.o__Clostridiales.f__Lachnospiraceae.g__Coprococcus	type_early_late_irc	early-ircolitis	-2.33674	1.72408	22	10	0.205106	0.339751
k__Bacteria.p__Proteobacteria.c__Gammaproteobacteria.o__Pasteurellales.f__Pasteurellaceae.g__Haemophilus	type_early_late_irc	early-ircolitis	1.95012	1.46953	22	5	0.209078	0.339751
k__Bacteria.p__Proteobacteria.c__Gammaproteobacteria.o__Enterobacteriales.f__Enterobacteriaceae.g__Enterobacter	type_early_late_irc	early-ircolitis	-1.87214	1.557	22	3	0.243249	0.383301
k__Bacteria.p__Bacteroidetes.c__Bacteroidia.o__Bacteroidales.f__Bacteroidales_noname.g__Bacteroidales_noname	type_early_late_irc	early-ircolitis	0.737998	0.546416	22	5	0.281038	0.429823
k__Bacteria.p__Actinobacteria.c__Actinobacteria.o__Actinomycetales.f__Micrococcaceae.g__Rothia	type_early_late_irc	early-ircolitis	1.62322	1.59112	22	6	0.327926	0.437235
k__Bacteria.p__Bacteroidetes.c__Bacteroidia.o__Bacteroidales.f__Prevotellaceae.g__Prevotella	type_early_late_irc	early-ircolitis	0.83342	0.746032	22	3	0.30611	0.437235
k__Bacteria.p__Firmicutes.c__Bacilli.o__Lactobacillales.f__Streptococcaceae.g__Streptococcus	type_early_late_irc	early-ircolitis	-1.97307	1.90436	22	15	0.324745	0.437235
k__Bacteria.p__Firmicutes.c__Clostridia.o__Clostridiales.f__Clostridiaceae.g__Clostridium	type_early_late_irc	early-ircolitis	-2.15742	2.0775	22	13	0.320446	0.437235
k__Bacteria.p__Firmicutes.c__Clostridia.o__Clostridiales.f__Ruminococcaceae.g__Ruminococcus	type_early_late_irc	early-ircolitis	-2.29638	2.11498	22	12	0.30253	0.437235
k__Bacteria.p__Firmicutes.c__Clostridia.o__Clostridiales.f__Ruminococcaceae.g__Ruminococcaceae_noname	type_early_late_irc	early-ircolitis	0.663328	0.632363	22	6	0.357137	0.464277
k__Bacteria.p__Firmicutes.c__Clostridia.o__Clostridiales.f__Lachnospiraceae.g__Blautia	type_early_late_irc	early-ircolitis	-0.826598	1.04999	22	21	0.440372	0.55852
k__Bacteria.p__Actinobacteria.c__Actinobacteria.o__Coriobacteriales.f__Coriobacteriaceae.g__Eggerthella	type_early_late_irc	early-ircolitis	-1.16851	1.53236	22	17	0.457807	0.566809
k__Bacteria.p__Proteobacteria.c__Deltaproteobacteria.o__Desulfovibrionales.f__Desulfovibrionaceae.g__Bilophila	type_early_late_irc	early-ircolitis	0.546694	0.71728	22	11	0.492497	0.595578
k__Bacteria.p__Firmicutes.c__Clostridia.o__Clostridiales.f__Clostridiales_noname.g__Clostridiales_noname	type_early_late_irc	early-ircolitis	-0.825686	1.27995	22	6	0.530799	0.613368
k__Bacteria.p__Proteobacteria.c__Gammaproteobacteria.o__Enterobacteriales.f__Enterobacteriaceae.g__Escherichia	type_early_late_irc	early-ircolitis	1.49571	2.32501	22	15	0.527327	0.613368
k__Bacteria.p__Bacteroidetes.c__Bacteroidia.o__Bacteroidales.f__Porphyromonadaceae.g__Odoribacter	type_early_late_irc	early-ircolitis	0.762079	1.79559	22	5	0.675792	0.763939
k__Archaea.p__Euryarchaeota.c__Methanobacteria.o__Methanobacteriales.f__Methanobacteriaceae.g__Methanobrevibacter	type_early_late_irc	early-ircolitis	-0.587518	1.65475	22	4	0.726269	0.786792
k__Bacteria.p__Firmicutes.c__Erysipelotrichia.o__Erysipelotrichales.f__Erysipelotrichaceae.g__Erysipelotrichaceae_noname	type_early_late_irc	early-ircolitis	0.373553	0.956572	22	8	0.711986	0.786792
k__Bacteria.p__Firmicutes.c__Erysipelotrichia.o__Erysipelotrichales.f__Erysipelotrichaceae.g__Holdemania	type_early_late_irc	early-ircolitis	-0.294005	1.15543	22	4	0.801743	0.850829
k__Bacteria.p__Actinobacteria.c__Actinobacteria.o__Actinomycetales.f__Actinomycetaceae.g__Actinomyces	type_early_late_irc	early-ircolitis	-0.08537	1.25281	22	3	0.947511	0.949164
k__Bacteria.p__Actinobacteria.c__Actinobacteria.o__Coriobacteriales.f__Coriobacteriaceae.g__Gordonibacter	type_early_late_irc	early-ircolitis	-0.097822	1.51517	22	6	0.949164	0.949164
k__Bacteria.p__Firmicutes.c__Clostridia.o__Clostridiales.f__Ruminococcaceae.g__Anaerotruncus	type_early_late_irc	early-ircolitis	-0.107798	1.47361	22	3	0.942412	0.949164
