# Supplementary material for: Baseline colitogenicity and acute perturbations of gut microbiota in immunotherapy-related colitis
Source: J Exp Med. 2024 Dec 12;222(1):e20232079. doi: 10.1084/jem.20232079 (PMC11636624; doi:10.1084/jem.20232079)
Supplement: Table S9 — lists differential species at irC-initial (first 10 days of active irC) versus pre-irColitis microbiome samples in irC patients using MaAsLin2 linear mixed effect model. [file jem_20232079_tables9.xlsx]

## Sheet: Supp. Data Table 9
Table S9: Differential Species at irC-initial (first 10 days of active irC) versus pre-irColitis microbiome samples in irC patients using MaAsLin2 linear mixed effect model
feature	coef	stderr	N	N.not.0	pval	qval
k__Bacteria.p__Firmicutes.c__Clostridia.o__Clostridiales.f__Oscillospiraceae.g__Oscillibacter.s__Oscillibacter_unclassified	-7.84768	1.14532	22	13	1.71884e-06	0.000209699
k__Bacteria.p__Firmicutes.c__Clostridia.o__Clostridiales.f__Lachnospiraceae.g__Roseburia.s__Roseburia_intestinalis	-6.65952	1.39911	22	9	0.000241946	0.0147587
k__Bacteria.p__Firmicutes.c__Negativicutes.o__Selenomonadales.f__Veillonellaceae.g__Veillonella.s__Veillonella_atypica	5.71359	1.40495	22	5	0.000601835	0.0244746
k__Bacteria.p__Firmicutes.c__Negativicutes.o__Selenomonadales.f__Veillonellaceae.g__Veillonella.s__Veillonella_parvula	5.07825	1.3301	22	6	0.0012726	0.0388142
k__Bacteria.p__Firmicutes.c__Negativicutes.o__Selenomonadales.f__Veillonellaceae.g__Veillonella.s__Veillonella_unclassified	5.58908	1.53995	22	10	0.00167028	0.0407549
k__Bacteria.p__Bacteroidetes.c__Bacteroidia.o__Bacteroidales.f__Rikenellaceae.g__Alistipes.s__Alistipes_onderdonkii	-6.41947	1.78678	22	13	0.00301349	0.0525209
k__Bacteria.p__Firmicutes.c__Erysipelotrichia.o__Erysipelotrichales.f__Erysipelotrichaceae.g__Coprobacillus.s__Coprobacillus_unclassified	4.25411	1.25154	22	4	0.00284721	0.0525209
k__Bacteria.p__Bacteroidetes.c__Bacteroidia.o__Bacteroidales.f__Bacteroidaceae.g__Bacteroides.s__Bacteroides_massiliensis	1.04439	0.177708	22	5	0.00944736	0.144072
k__Bacteria.p__Firmicutes.c__Negativicutes.o__Selenomonadales.f__Veillonellaceae.g__Veillonella.s__Veillonella_dispar	3.13051	1.12146	22	3	0.011268	0.152745
k__Bacteria.p__Proteobacteria.c__Gammaproteobacteria.o__Enterobacteriales.f__Enterobacteriaceae.g__Klebsiella.s__Klebsiella_pneumoniae	6.25707	2.29222	22	8	0.013528	0.165042
k__Bacteria.p__Verrucomicrobia.c__Verrucomicrobiae.o__Verrucomicrobiales.f__Verrucomicrobiaceae.g__Akkermansia.s__Akkermansia_muciniphila	-4.29706	1.54745	22	7	0.0189142	0.209776
k__Bacteria.p__Bacteroidetes.c__Bacteroidia.o__Bacteroidales.f__Bacteroidaceae.g__Bacteroides.s__Bacteroides_thetaiotaomicron	1.52139	0.386921	22	16	0.0268211	0.272681
k__Bacteria.p__Actinobacteria.c__Actinobacteria.o__Bifidobacteriales.f__Bifidobacteriaceae.g__Bifidobacterium.s__Bifidobacterium_adolescentis	0.803575	0.314034	22	3	0.0799052	0.27412
k__Bacteria.p__Actinobacteria.c__Actinobacteria.o__Bifidobacteriales.f__Bifidobacteriaceae.g__Bifidobacterium.s__Bifidobacterium_bifidum	0.807064	0.314703	22	3	0.0801771	0.27412
k__Bacteria.p__Actinobacteria.c__Actinobacteria.o__Bifidobacteriales.f__Bifidobacteriaceae.g__Bifidobacterium.s__Bifidobacterium_pseudocatenulatum	0.799179	0.314825	22	3	0.0821867	0.27412
k__Bacteria.p__Actinobacteria.c__Actinobacteria.o__Coriobacteriales.f__Coriobacteriaceae.g__Adlercreutzia.s__Adlercreutzia_equolifaciens	-3.39384	1.59497	22	10	0.0527218	0.27412
k__Bacteria.p__Actinobacteria.c__Actinobacteria.o__Coriobacteriales.f__Coriobacteriaceae.g__Collinsella.s__Collinsella_aerofaciens	0.819559	0.314927	22	9	0.0777548	0.27412
k__Bacteria.p__Bacteroidetes.c__Bacteroidia.o__Bacteroidales.f__Bacteroidaceae.g__Bacteroides.s__Bacteroides_caccae	0.797798	0.380671	22	7	0.12113	0.27412
k__Bacteria.p__Bacteroidetes.c__Bacteroidia.o__Bacteroidales.f__Bacteroidaceae.g__Bacteroides.s__Bacteroides_cellulosilyticus	0.908753	0.315448	22	4	0.0616437	0.27412
k__Bacteria.p__Bacteroidetes.c__Bacteroidia.o__Bacteroidales.f__Bacteroidaceae.g__Bacteroides.s__Bacteroides_eggerthii	0.8333	0.313985	22	4	0.0733846	0.27412
k__Bacteria.p__Bacteroidetes.c__Bacteroidia.o__Bacteroidales.f__Bacteroidaceae.g__Bacteroides.s__Bacteroides_finegoldii	0.833507	0.31338	22	4	0.0724243	0.27412
k__Bacteria.p__Bacteroidetes.c__Bacteroidia.o__Bacteroidales.f__Bacteroidaceae.g__Bacteroides.s__Bacteroides_intestinalis	-2.8173	1.4373	22	6	0.0722047	0.27412
k__Bacteria.p__Bacteroidetes.c__Bacteroidia.o__Bacteroidales.f__Bacteroidales_noname.g__Bacteroidales_noname.s__Bacteroidales_bacterium_ph8	0.721139	0.32011	22	5	0.112845	0.27412
k__Bacteria.p__Bacteroidetes.c__Bacteroidia.o__Bacteroidales.f__Porphyromonadaceae.g__Barnesiella.s__Barnesiella_intestinihominis	0.861439	0.31224	22	3	0.0653149	0.27412
k__Bacteria.p__Bacteroidetes.c__Bacteroidia.o__Bacteroidales.f__Porphyromonadaceae.g__Parabacteroides.s__Parabacteroides_unclassified	-4.20868	1.83372	22	9	0.0395621	0.27412
k__Bacteria.p__Firmicutes.c__Bacilli.o__Lactobacillales.f__Lactobacillaceae.g__Lactobacillus.s__Lactobacillus_rhamnosus	0.798471	0.306612	22	3	0.0693548	0.27412
k__Bacteria.p__Firmicutes.c__Bacilli.o__Lactobacillales.f__Streptococcaceae.g__Streptococcus.s__Streptococcus_gordonii	0.802875	0.311722	22	3	0.0764389	0.27412
k__Bacteria.p__Firmicutes.c__Clostridia.o__Clostridiales.f__Clostridiaceae.g__Clostridium.s__Clostridium_asparagiforme	-2.37136	1.45766	22	4	0.119426	0.27412
k__Bacteria.p__Firmicutes.c__Clostridia.o__Clostridiales.f__Clostridiaceae.g__Clostridium.s__Clostridium_leptum	-2.30213	1.38869	22	4	0.112968	0.27412
k__Bacteria.p__Firmicutes.c__Clostridia.o__Clostridiales.f__Eubacteriaceae.g__Eubacterium.s__Eubacterium_eligens	0.730141	0.319542	22	9	0.108952	0.27412
k__Bacteria.p__Firmicutes.c__Clostridia.o__Clostridiales.f__Eubacteriaceae.g__Eubacterium.s__Eubacterium_ramulus	0.811877	0.314151	22	9	0.0782233	0.27412
k__Bacteria.p__Firmicutes.c__Clostridia.o__Clostridiales.f__Eubacteriaceae.g__Eubacterium.s__Eubacterium_rectale	-4.06324	2.38793	22	12	0.105735	0.27412
k__Bacteria.p__Firmicutes.c__Clostridia.o__Clostridiales.f__Lachnospiraceae.g__Anaerostipes.s__Anaerostipes_hadrus	0.741479	0.316489	22	5	0.0999879	0.27412
k__Bacteria.p__Firmicutes.c__Clostridia.o__Clostridiales.f__Lachnospiraceae.g__Blautia.s__Blautia_producta	-2.07427	1.13885	22	4	0.0854568	0.27412
k__Bacteria.p__Firmicutes.c__Clostridia.o__Clostridiales.f__Lachnospiraceae.g__Coprococcus.s__Coprococcus_catus	0.794932	0.313997	22	6	0.081844	0.27412
k__Bacteria.p__Firmicutes.c__Clostridia.o__Clostridiales.f__Lachnospiraceae.g__Dorea.s__Dorea_formicigenerans	0.7651	0.315349	22	11	0.091494	0.27412
k__Bacteria.p__Firmicutes.c__Clostridia.o__Clostridiales.f__Lachnospiraceae.g__Dorea.s__Dorea_longicatena	0.789878	0.315249	22	7	0.0850832	0.27412
k__Bacteria.p__Firmicutes.c__Clostridia.o__Clostridiales.f__Lachnospiraceae.g__Lachnospiraceae_noname.s__Lachnospiraceae_bacterium_3_1_46FAA	0.767918	0.315061	22	4	0.090271	0.27412
k__Bacteria.p__Firmicutes.c__Clostridia.o__Clostridiales.f__Lachnospiraceae.g__Lachnospiraceae_noname.s__Lachnospiraceae_bacterium_5_1_63FAA	0.778114	0.314762	22	7	0.0871701	0.27412
k__Bacteria.p__Firmicutes.c__Clostridia.o__Clostridiales.f__Lachnospiraceae.g__Lachnospiraceae_noname.s__Lachnospiraceae_bacterium_8_1_57FAA	-3.5866	1.76026	22	5	0.0550447	0.27412
k__Bacteria.p__Firmicutes.c__Clostridia.o__Clostridiales.f__Lachnospiraceae.g__Roseburia.s__Roseburia_hominis	-3.12542	1.49168	22	8	0.0588941	0.27412
k__Bacteria.p__Firmicutes.c__Clostridia.o__Clostridiales.f__Peptostreptococcaceae.g__Peptostreptococcaceae_noname.s__Clostridium_bartlettii	0.774583	0.311522	22	3	0.0827423	0.27412
k__Bacteria.p__Firmicutes.c__Clostridia.o__Clostridiales.f__Ruminococcaceae.g__Faecalibacterium.s__Faecalibacterium_prausnitzii	-3.16678	1.53504	22	18	0.0600583	0.27412
k__Bacteria.p__Firmicutes.c__Clostridia.o__Clostridiales.f__Ruminococcaceae.g__Ruminococcus.s__Ruminococcus_bromii	-4.40143	2.27935	22	7	0.075632	0.27412
k__Bacteria.p__Firmicutes.c__Clostridia.o__Clostridiales.f__Ruminococcaceae.g__Ruminococcus.s__Ruminococcus_lactaris	1.59595	0.44492	22	8	0.0345815	0.27412
k__Bacteria.p__Firmicutes.c__Clostridia.o__Clostridiales.f__Ruminococcaceae.g__Ruminococcus.s__Ruminococcus_sp_5_1_39BFAA	0.803609	0.314863	22	3	0.0812212	0.27412
k__Bacteria.p__Firmicutes.c__Clostridia.o__Clostridiales.f__Ruminococcaceae.g__Subdoligranulum.s__Subdoligranulum_unclassified	-1.00727	0.59652	22	22	0.106833	0.27412
k__Bacteria.p__Firmicutes.c__Negativicutes.o__Selenomonadales.f__Veillonellaceae.g__Dialister.s__Dialister_invisus	-3.55526	2.12056	22	8	0.123579	0.27412
k__Bacteria.p__Proteobacteria.c__Betaproteobacteria.o__Burkholderiales.f__Sutterellaceae.g__Parasutterella.s__Parasutterella_excrementihominis	-2.15389	1.33765	22	4	0.123025	0.27412
k__Bacteria.p__Proteobacteria.c__Gammaproteobacteria.o__Enterobacteriales.f__Enterobacteriaceae.g__Citrobacter.s__Citrobacter_freundii	2.64163	1.57604	22	4	0.117339	0.27412
k__Bacteria.p__Proteobacteria.c__Gammaproteobacteria.o__Enterobacteriales.f__Enterobacteriaceae.g__Citrobacter.s__Citrobacter_unclassified	2.58166	1.49885	22	4	0.109399	0.27412
k__Bacteria.p__Proteobacteria.c__Gammaproteobacteria.o__Enterobacteriales.f__Enterobacteriaceae.g__Klebsiella.s__Klebsiella_unclassified	3.04256	1.70531	22	4	0.0931307	0.27412
k__Bacteria.p__Actinobacteria.c__Actinobacteria.o__Coriobacteriales.f__Coriobacteriaceae.g__Collinsella.s__Collinsella_unclassified	0.731357	0.316101	22	3	0.0985786	0.27412
k__Bacteria.p__Firmicutes.c__Clostridia.o__Clostridiales.f__Lachnospiraceae.g__Lachnospiraceae_noname.s__Lachnospiraceae_bacterium_7_1_58FAA	-2.29465	1.38489	22	7	0.115317	0.27412
k__Bacteria.p__Proteobacteria.c__Betaproteobacteria.o__Burkholderiales.f__Sutterellaceae.g__Sutterella.s__Sutterella_wadsworthensis	-3.51665	1.65176	22	4	0.0480717	0.27412
k__Bacteria.p__Firmicutes.c__Clostridia.o__Clostridiales.f__Clostridiales_noname.g__Clostridiales_noname.s__Clostridiales_bacterium_1_7_47FAA	-1.87404	1.15988	22	5	0.127301	0.277333
k__Bacteria.p__Bacteroidetes.c__Bacteroidia.o__Bacteroidales.f__Bacteroidaceae.g__Bacteroides.s__Bacteroides_vulgatus	0.734716	0.365914	22	17	0.132151	0.277633
k__Bacteria.p__Bacteroidetes.c__Bacteroidia.o__Bacteroidales.f__Porphyromonadaceae.g__Parabacteroides.s__Parabacteroides_merdae	-2.54626	1.56953	22	7	0.133793	0.277633
k__Bacteria.p__Proteobacteria.c__Betaproteobacteria.o__Burkholderiales.f__Burkholderiales_noname.g__Burkholderiales_noname.s__Burkholderiales_bacterium_1_1_47	-1.72049	1.06972	22	4	0.134265	0.277633
k__Bacteria.p__Firmicutes.c__Clostridia.o__Clostridiales.f__Eubacteriaceae.g__Eubacterium.s__Eubacterium_hallii	-2.72852	1.72977	22	13	0.138845	0.282318
k__Bacteria.p__Firmicutes.c__Negativicutes.o__Selenomonadales.f__Acidaminococcaceae.g__Acidaminococcus.s__Acidaminococcus_unclassified	-2.71573	1.75713	22	6	0.146845	0.29369
k__Bacteria.p__Bacteroidetes.c__Bacteroidia.o__Bacteroidales.f__Bacteroidaceae.g__Bacteroides.s__Bacteroides_ovatus	-2.94122	1.93386	22	16	0.15421	0.298629
k__Bacteria.p__Firmicutes.c__Clostridia.o__Clostridiales.f__Clostridiaceae.g__Clostridium.s__Clostridium_nexile	-2.13831	1.42914	22	3	0.153266	0.298629
k__Bacteria.p__Firmicutes.c__Bacilli.o__Lactobacillales.f__Streptococcaceae.g__Streptococcus.s__Streptococcus_anginosus	2.48243	1.70019	22	5	0.159796	0.301455
k__Bacteria.p__Firmicutes.c__Clostridia.o__Clostridiales.f__Clostridiaceae.g__Clostridium.s__Clostridium_bolteae	-2.43449	1.61666	22	7	0.162194	0.301455
k__Bacteria.p__Firmicutes.c__Clostridia.o__Clostridiales.f__Clostridiales_noname.g__Flavonifractor.s__Flavonifractor_plautii	-2.32714	1.59889	22	6	0.163082	0.301455
k__Archaea.p__Euryarchaeota.c__Methanobacteria.o__Methanobacteriales.f__Methanobacteriaceae.g__Methanobrevibacter.s__Methanobrevibacter_unclassified	-1.6456	1.21723	22	3	0.191493	0.348689
k__Bacteria.p__Firmicutes.c__Bacilli.o__Lactobacillales.f__Enterococcaceae.g__Enterococcus.s__Enterococcus_faecium	2.18898	1.659	22	3	0.201923	0.353579
k__Bacteria.p__Firmicutes.c__Clostridia.o__Clostridiales.f__Lachnospiraceae.g__Blautia.s__Ruminococcus_torques	-1.34495	1.02013	22	21	0.202774	0.353579
k__Bacteria.p__Proteobacteria.c__Gammaproteobacteria.o__Enterobacteriales.f__Enterobacteriaceae.g__Enterobacter.s__Enterobacter_cloacae	-2.08495	1.58363	22	3	0.202873	0.353579
k__Bacteria.p__Bacteroidetes.c__Bacteroidia.o__Bacteroidales.f__Rikenellaceae.g__Alistipes.s__Alistipes_finegoldii	-2.49816	1.97802	22	8	0.224384	0.374998
k__Bacteria.p__Firmicutes.c__Clostridia.o__Clostridiales.f__Lachnospiraceae.g__Blautia.s__Ruminococcus_obeum	-1.56952	1.17976	22	16	0.220766	0.374998
k__Bacteria.p__Firmicutes.c__Clostridia.o__Clostridiales.f__Lachnospiraceae.g__Lachnospiraceae_noname.s__Lachnospiraceae_bacterium_1_1_57FAA	-2.18976	1.73651	22	6	0.221816	0.374998
k__Bacteria.p__Actinobacteria.c__Actinobacteria.o__Bifidobacteriales.f__Bifidobacteriaceae.g__Bifidobacterium.s__Bifidobacterium_longum	0.69108	0.480165	22	7	0.244746	0.4035
k__Bacteria.p__Bacteroidetes.c__Bacteroidia.o__Bacteroidales.f__Bacteroidaceae.g__Bacteroides.s__Bacteroides_uniformis	0.511296	0.387175	22	16	0.273715	0.445243
k__Bacteria.p__Firmicutes.c__Clostridia.o__Clostridiales.f__Eubacteriaceae.g__Eubacterium.s__Eubacterium_sp_3_1_31	-1.66857	1.53155	22	6	0.290599	0.466488
k__Bacteria.p__Proteobacteria.c__Gammaproteobacteria.o__Pasteurellales.f__Pasteurellaceae.g__Haemophilus.s__Haemophilus_parainfluenzae	1.70761	1.57623	22	5	0.298199	0.472472
k__Bacteria.p__Firmicutes.c__Clostridia.o__Clostridiales.f__Clostridiaceae.g__Clostridium.s__Clostridium_clostridioforme	-1.88544	1.80458	22	7	0.311946	0.481739
k__Bacteria.p__Firmicutes.c__Clostridia.o__Clostridiales.f__Lachnospiraceae.g__Coprococcus.s__Coprococcus_comes	-1.98377	1.86396	22	7	0.311562	0.481739
k__Bacteria.p__Firmicutes.c__Clostridia.o__Clostridiales.f__Ruminococcaceae.g__Ruminococcaceae_noname.s__Ruminococcaceae_bacterium_D16	0.560215	0.523337	22	6	0.353659	0.53933
k__Bacteria.p__Firmicutes.c__Clostridia.o__Clostridiales.f__Lachnospiraceae.g__Blautia.s__Blautia_hydrogenotrophica	-1.28408	1.39743	22	4	0.370358	0.557823
k__Bacteria.p__Actinobacteria.c__Actinobacteria.o__Actinomycetales.f__Micrococcaceae.g__Rothia.s__Rothia_mucilaginosa	1.48163	1.65121	22	6	0.386945	0.564
k__Bacteria.p__Bacteroidetes.c__Bacteroidia.o__Bacteroidales.f__Porphyromonadaceae.g__Parabacteroides.s__Parabacteroides_distasonis	-1.85691	2.08456	22	9	0.388328	0.564
k__Bacteria.p__Bacteroidetes.c__Bacteroidia.o__Bacteroidales.f__Porphyromonadaceae.g__Parabacteroides.s__Parabacteroides_johnsonii	0.682782	0.712442	22	4	0.385306	0.564
k__Bacteria.p__Actinobacteria.c__Actinobacteria.o__Coriobacteriales.f__Coriobacteriaceae.g__Eggerthella.s__Eggerthella_unclassified	-1.33155	1.56472	22	17	0.408036	0.585652
k__Bacteria.p__Bacteroidetes.c__Bacteroidia.o__Bacteroidales.f__Rikenellaceae.g__Alistipes.s__Alistipes_unclassified	1.31357	1.63311	22	5	0.430661	0.603915
k__Bacteria.p__Firmicutes.c__Clostridia.o__Clostridiales.f__Clostridiaceae.g__Clostridium.s__Clostridium_hathewayi	-1.10313	1.36477	22	4	0.430454	0.603915
k__Bacteria.p__Proteobacteria.c__Deltaproteobacteria.o__Desulfovibrionales.f__Desulfovibrionaceae.g__Bilophila.s__Bilophila_unclassified	0.422715	0.523786	22	11	0.473603	0.656586
k__Bacteria.p__Bacteroidetes.c__Bacteroidia.o__Bacteroidales.f__Rikenellaceae.g__Alistipes.s__Alistipes_shahii	-1.32698	1.81391	22	11	0.479972	0.65794
k__Bacteria.p__Firmicutes.c__Clostridia.o__Clostridiales.f__Lachnospiraceae.g__Blautia.s__Ruminococcus_gnavus	-1.54284	2.18433	22	15	0.490942	0.665499
k__Bacteria.p__Actinobacteria.c__Actinobacteria.o__Bifidobacteriales.f__Bifidobacteriaceae.g__Bifidobacterium.s__Bifidobacterium_animalis	-0.679438	0.986049	22	4	0.52345	0.701768
k__Bacteria.p__Firmicutes.c__Bacilli.o__Lactobacillales.f__Lactobacillaceae.g__Lactobacillus.s__Lactobacillus_casei_paracasei	0.398365	0.598087	22	4	0.54743	0.718133
k__Bacteria.p__Firmicutes.c__Clostridia.o__Clostridiales.f__Lachnospiraceae.g__Roseburia.s__Roseburia_unclassified	-0.996285	1.60694	22	7	0.542266	0.718133
k__Bacteria.p__Bacteroidetes.c__Bacteroidia.o__Bacteroidales.f__Rikenellaceae.g__Alistipes.s__Alistipes_indistinctus	-0.841918	1.41724	22	4	0.559136	0.725687
k__Bacteria.p__Firmicutes.c__Clostridia.o__Clostridiales.f__Lachnospiraceae.g__Lachnospiraceae_noname.s__Lachnospiraceae_bacterium_5_1_57FAA	0.766981	1.36458	22	5	0.582283	0.747774
k__Bacteria.p__Bacteroidetes.c__Bacteroidia.o__Bacteroidales.f__Bacteroidaceae.g__Bacteroides.s__Bacteroides_dorei	1.00338	2.15933	22	12	0.650023	0.82607
k__Bacteria.p__Firmicutes.c__Bacilli.o__Lactobacillales.f__Streptococcaceae.g__Streptococcus.s__Streptococcus_thermophilus	-0.868062	2.04403	22	7	0.675602	0.849727
k__Archaea.p__Euryarchaeota.c__Methanobacteria.o__Methanobacteriales.f__Methanobacteriaceae.g__Methanobrevibacter.s__Methanobrevibacter_smithii	-0.640387	1.61513	22	4	0.69594	0.864994
k__Bacteria.p__Proteobacteria.c__Gammaproteobacteria.o__Enterobacteriales.f__Enterobacteriaceae.g__Escherichia.s__Escherichia_coli	0.84699	2.1418	22	10	0.701921	0.864994
k__Bacteria.p__Actinobacteria.c__Actinobacteria.o__Coriobacteriales.f__Coriobacteriaceae.g__Eggerthella.s__Eggerthella_lenta	-0.545357	1.57572	22	7	0.732882	0.894116
k__Bacteria.p__Bacteroidetes.c__Bacteroidia.o__Bacteroidales.f__Bacteroidaceae.g__Bacteroides.s__Bacteroides_faecis	0.434833	1.56211	22	3	0.783592	0.936093
k__Bacteria.p__Firmicutes.c__Clostridia.o__Clostridiales.f__Clostridiaceae.g__Clostridium.s__Clostridium_symbiosum	0.514833	1.98199	22	8	0.797981	0.936093
k__Bacteria.p__Firmicutes.c__Clostridia.o__Clostridiales.f__Lachnospiraceae.g__Dorea.s__Dorea_unclassified	-0.358785	1.3516	22	3	0.793378	0.936093
k__Bacteria.p__Proteobacteria.c__Gammaproteobacteria.o__Enterobacteriales.f__Enterobacteriaceae.g__Escherichia.s__Escherichia_unclassified	-0.630594	2.26576	22	13	0.783628	0.936093
k__Bacteria.p__Bacteroidetes.c__Bacteroidia.o__Bacteroidales.f__Bacteroidaceae.g__Bacteroides.s__Bacteroides_xylanisolvens	0.414351	1.72705	22	10	0.812836	0.944438
k__Bacteria.p__Actinobacteria.c__Actinobacteria.o__Bifidobacteriales.f__Bifidobacteriaceae.g__Bifidobacterium.s__Bifidobacterium_dentium	-0.304278	1.52207	22	3	0.843953	0.96287
k__Bacteria.p__Bacteroidetes.c__Bacteroidia.o__Bacteroidales.f__Bacteroidaceae.g__Bacteroides.s__Bacteroides_stercoris	-0.479013	2.40705	22	10	0.844485	0.96287
k__Bacteria.p__Actinobacteria.c__Actinobacteria.o__Coriobacteriales.f__Coriobacteriaceae.g__Gordonibacter.s__Gordonibacter_pamelaeae	-0.268808	1.59381	22	6	0.867761	0.965325
k__Bacteria.p__Bacteroidetes.c__Bacteroidia.o__Bacteroidales.f__Bacteroidaceae.g__Bacteroides.s__Bacteroides_fragilis	-0.292139	2.2021	22	7	0.897478	0.965325
k__Bacteria.p__Firmicutes.c__Bacilli.o__Lactobacillales.f__Streptococcaceae.g__Streptococcus.s__Streptococcus_parasanguinis	0.274909	1.83515	22	9	0.883652	0.965325
k__Bacteria.p__Firmicutes.c__Bacilli.o__Lactobacillales.f__Streptococcaceae.g__Streptococcus.s__Streptococcus_salivarius	0.401384	2.27186	22	13	0.86154	0.965325
k__Bacteria.p__Firmicutes.c__Clostridia.o__Clostridiales.f__Lachnospiraceae.g__Lachnospiraceae_noname.s__Lachnospiraceae_bacterium_3_1_57FAA_CT1	0.129548	0.968906	22	3	0.894971	0.965325
k__Bacteria.p__Firmicutes.c__Clostridia.o__Clostridiales.f__Ruminococcaceae.g__Anaerotruncus.s__Anaerotruncus_colihominis	-0.224342	1.46889	22	3	0.880143	0.965325
k__Bacteria.p__Firmicutes.c__Erysipelotrichia.o__Erysipelotrichales.f__Erysipelotrichaceae.g__Erysipelotrichaceae_noname.s__Erysipelotrichaceae_bacterium_5_2_54FAA	-0.0925984	0.726524	22	4	0.902689	0.965325
k__Bacteria.p__Firmicutes.c__Erysipelotrichia.o__Erysipelotrichales.f__Erysipelotrichaceae.g__Holdemania.s__Holdemania_unclassified	-0.103701	0.901742	22	3	0.909937	0.965325
k__Bacteria.p__Firmicutes.c__Clostridia.o__Clostridiales.f__Lachnospiraceae.g__Lachnospiraceae_noname.s__Lachnospiraceae_bacterium_2_1_58FAA	0.142916	1.49932	22	3	0.925009	0.972854
k__Bacteria.p__Actinobacteria.c__Actinobacteria.o__Actinomycetales.f__Actinomycetaceae.g__Actinomyces.s__Actinomyces_graevenitzii	0.103034	1.32959	22	3	0.939956	0.980125
k__Bacteria.p__Bacteroidetes.c__Bacteroidia.o__Bacteroidales.f__Bacteroidaceae.g__Bacteroides.s__Bacteroides_nordii	-0.0570961	1.18696	22	6	0.962564	0.984033
k__Bacteria.p__Bacteroidetes.c__Bacteroidia.o__Bacteroidales.f__Porphyromonadaceae.g__Odoribacter.s__Odoribacter_unclassified	-0.0370154	1.20895	22	3	0.975967	0.984033
k__Bacteria.p__Firmicutes.c__Clostridia.o__Clostridiales.f__Lachnospiraceae.g__Lachnospiraceae_noname.s__Lachnospiraceae_bacterium_1_4_56FAA	-0.0754251	1.23272	22	3	0.951888	0.984033
k__Bacteria.p__Firmicutes.c__Clostridia.o__Clostridiales.f__Lachnospiraceae.g__Roseburia.s__Roseburia_inulinivorans	0.0651572	1.9548	22	11	0.973918	0.984033
k__Bacteria.p__Bacteroidetes.c__Bacteroidia.o__Bacteroidales.f__Rikenellaceae.g__Alistipes.s__Alistipes_putredinis	-0.0144403	0.744825	22	12	0.985699	0.985699
