# Supplementary material for: Baseline colitogenicity and acute perturbations of gut microbiota in immunotherapy-related colitis
Source: J Exp Med. 2024 Dec 12;222(1):e20232079. doi: 10.1084/jem.20232079 (PMC11636624; doi:10.1084/jem.20232079)
Supplement: Table S10 — sample accessions for human and mouse microbiota sequnces. [file jem_20232079_tables10.xlsx]

## Sheet: Supp. Data Table 10
bioproject_accession	biosample_accession	sample_name	title
PRJNA946744	SAMN44085101	RTP-2-1065-Metagenomics	metagenomics of human gut metagenome
PRJNA946744	SAMN44085102	RTP-2-1124-Metagenomics	metagenomics of human gut metagenome
PRJNA946744	SAMN44085103	RTP-2-1186-Metagenomics	metagenomics of human gut metagenome
PRJNA946744	SAMN44085104	RTP-2-1319-Metagenomics	metagenomics of human gut metagenome
PRJNA946744	SAMN44085105	RTP-2-1399-Metagenomics	metagenomics of human gut metagenome
PRJNA946744	SAMN44085106	RTP-3-1002-Metagenomics	metagenomics of human gut metagenome
PRJNA946744	SAMN44085107	RTP-3-1039-Metagenomics	metagenomics of human gut metagenome
PRJNA946744	SAMN44085108	RTP-3-1050-Metagenomics	metagenomics of human gut metagenome
PRJNA946744	SAMN44085109	RTP-3-1081-Metagenomics	metagenomics of human gut metagenome
PRJNA946744	SAMN44085110	RTP-3-1105-Metagenomics	metagenomics of human gut metagenome
PRJNA946744	SAMN44085111	RTP-3-1129-Metagenomics	metagenomics of human gut metagenome
PRJNA946744	SAMN44085112	RTP-3-1140-Metagenomics	metagenomics of human gut metagenome
PRJNA946744	SAMN44085113	RTP-3-1084-Metagenomics	metagenomics of human gut metagenome
PRJNA946744	SAMN44085114	RTP-3-1107-Metagenomics	metagenomics of human gut metagenome
PRJNA1012329	SAMN44078820	2745A-run2-Metagenomics	metagenomics of human gut metagenome
PRJNA1012329	SAMN44078821	2745B-run2-Metagenomics	metagenomics of human gut metagenome
PRJNA1012329	SAMN44078822	2755A-run2-Metagenomics	metagenomics of human gut metagenome
PRJNA1012329	SAMN44078823	2767A-run2-Metagenomics	metagenomics of human gut metagenome
PRJNA1012329	SAMN44078824	2767B-run2-Metagenomics	metagenomics of human gut metagenome
PRJNA1012329	SAMN44078825	2767C-Metagenomics	metagenomics of human gut metagenome
PRJNA1012329	SAMN44078826	2769A-run2-Metagenomics	metagenomics of human gut metagenome
PRJNA1012329	SAMN44078827	2769B-run2-Metagenomics	metagenomics of human gut metagenome
PRJNA1012329	SAMN44078828	2771A-run2-Metagenomics	metagenomics of human gut metagenome
PRJNA1012329	SAMN44078829	2774A-run2-Metagenomics	metagenomics of human gut metagenome
PRJNA1012329	SAMN44078830	2782A-run2-Metagenomics	metagenomics of human gut metagenome
PRJNA1012329	SAMN44078831	2782B-run2-Metagenomics	metagenomics of human gut metagenome
PRJNA1012329	SAMN44078832	2788A-run2-Metagenomics	metagenomics of human gut metagenome
PRJNA1012329	SAMN44078833	2788B-run2-Metagenomics	metagenomics of human gut metagenome
PRJNA1012329	SAMN44078834	2808A-run2-Metagenomics	metagenomics of human gut metagenome
PRJNA1012329	SAMN44078835	2816A-run2-Metagenomics	metagenomics of human gut metagenome
PRJNA1012329	SAMN44078836	2816B-run2-Metagenomics	metagenomics of human gut metagenome
PRJNA1012329	SAMN44078837	2820A-run2-Metagenomics	metagenomics of human gut metagenome
PRJNA1012329	SAMN44078838	2820B-Metagenomics	metagenomics of human gut metagenome
PRJNA1012329	SAMN44078839	2820C-run2-Metagenomics	metagenomics of human gut metagenome
PRJNA1012329	SAMN44078840	2862A-Metagenomics	metagenomics of human gut metagenome
PRJNA1012329	SAMN44078841	2862C-run2-Metagenomics	metagenomics of human gut metagenome
PRJNA1012329	SAMN44078842	2862D-run2-Metagenomics	metagenomics of human gut metagenome
PRJNA1012329	SAMN44078843	2866A-run2-Metagenomics	metagenomics of human gut metagenome
PRJNA1012329	SAMN44078844	2866B-run2-Metagenomics	metagenomics of human gut metagenome
PRJNA1012329	SAMN44078845	2866C-run2-Metagenomics	metagenomics of human gut metagenome
PRJNA1012329	SAMN44078846	2866D-run2-Metagenomics	metagenomics of human gut metagenome
PRJNA1012329	SAMN44078847	2885A-run2-Metagenomics	metagenomics of human gut metagenome
PRJNA1012329	SAMN44078848	2885B-run2-Metagenomics	metagenomics of human gut metagenome
PRJNA1012329	SAMN44078849	2913A-run2-Metagenomics	metagenomics of human gut metagenome
PRJNA1012329	SAMN44078850	2913B-run2-Metagenomics	metagenomics of human gut metagenome
PRJNA1012329	SAMN44078851	2941A-run2-Metagenomics	metagenomics of human gut metagenome
PRJNA1012329	SAMN44078852	2941B-run2-Metagenomics	metagenomics of human gut metagenome
PRJNA1012329	SAMN44078853	2951A-run2-Metagenomics	metagenomics of human gut metagenome
PRJNA1012329	SAMN44078854	2951B-run2-Metagenomics	metagenomics of human gut metagenome
PRJNA1012329	SAMN44078855	2951C-run2-Metagenomics	metagenomics of human gut metagenome
PRJNA1012329	SAMN44078856	2951D-run2-Metagenomics	metagenomics of human gut metagenome
PRJNA1012329	SAMN44078857	2951E-run2-Metagenomics	metagenomics of human gut metagenome
PRJNA1012329	SAMN44078858	2962A-run2-Metagenomics	metagenomics of human gut metagenome
PRJNA1012329	SAMN44078859	2962B-run2-Metagenomics	metagenomics of human gut metagenome
PRJNA1012329	SAMN44078860	2972A-run2-Metagenomics	metagenomics of human gut metagenome
PRJNA1012329	SAMN44078861	2972B-run2-Metagenomics	metagenomics of human gut metagenome
PRJNA1012329	SAMN44078862	2983A-run2-Metagenomics	metagenomics of human gut metagenome
PRJNA1012329	SAMN44078863	2983C-run2-Metagenomics	metagenomics of human gut metagenome
PRJNA1012329	SAMN44078864	2987A-run2-Metagenomics	metagenomics of human gut metagenome
PRJNA1012329	SAMN44078865	2987C-run2-Metagenomics	metagenomics of human gut metagenome
PRJNA1012329	SAMN44078866	2988A-run2-Metagenomics	metagenomics of human gut metagenome
PRJNA1012329	SAMN44078867	3008A-run2-Metagenomics	metagenomics of human gut metagenome
PRJNA1012329	SAMN44078868	3008B-run2-Metagenomics	metagenomics of human gut metagenome
PRJNA1012329	SAMN44078869	3042A-run2-Metagenomics	metagenomics of human gut metagenome
PRJNA1012329	SAMN44078870	3042B-run2-Metagenomics	metagenomics of human gut metagenome
PRJNA1012329	SAMN44078871	3043A-run2-Metagenomics	metagenomics of human gut metagenome
PRJNA1012329	SAMN44078872	3043B-run2-Metagenomics	metagenomics of human gut metagenome
PRJNA1012329	SAMN44078873	3051A-run2-Metagenomics	metagenomics of human gut metagenome
PRJNA1012329	SAMN44078874	3056A-run2-Metagenomics	metagenomics of human gut metagenome
PRJNA1012329	SAMN44078875	3056B-run2-Metagenomics	metagenomics of human gut metagenome
PRJNA1012329	SAMN44078876	3072A-run2-Metagenomics	metagenomics of human gut metagenome
PRJNA1012329	SAMN44078877	3072B-run2-Metagenomics	metagenomics of human gut metagenome
PRJNA1012329	SAMN44078878	3095A-run2-Metagenomics	metagenomics of human gut metagenome
PRJNA1012329	SAMN44078879	3095B-run2-Metagenomics	metagenomics of human gut metagenome
PRJNA1012329	SAMN44078880	3105B-run2-Metagenomics	metagenomics of human gut metagenome
PRJNA1012329	SAMN44078881	3106A-run2-Metagenomics	metagenomics of human gut metagenome
PRJNA1012329	SAMN44078882	3106B-run2-Metagenomics	metagenomics of human gut metagenome
PRJNA1012329	SAMN44078883	3116A-run2-Metagenomics	metagenomics of human gut metagenome
PRJNA1012329	SAMN44078884	3116B-run2-Metagenomics	metagenomics of human gut metagenome
PRJNA1012329	SAMN44078885	3123A-run2-Metagenomics	metagenomics of human gut metagenome
PRJNA1012329	SAMN44078886	3141A-run2-Metagenomics	metagenomics of human gut metagenome
PRJNA1012329	SAMN44078887	3195A-run2-Metagenomics	metagenomics of human gut metagenome
PRJNA1012329	SAMN44078888	3212A-run2-Metagenomics	metagenomics of human gut metagenome
PRJNA1012329	SAMN44078889	554_1-Metagenomics	metagenomics of human gut metagenome
PRJNA1012329	SAMN44078890	554_2-Metagenomics	metagenomics of human gut metagenome
PRJNA1012329	SAMN42864733	2721A-Metagenomics	Metagenomics of human gut metagenome
PRJNA1012329	SAMN42864734	2721B-Metagenomics	Metagenomics of human gut metagenome
PRJNA1012329	SAMN42864735	2721D-Metagenomics	Metagenomics of human gut metagenome
PRJNA1012329	SAMN42864736	2721E-run2-Metagenomics	Metagenomics of human gut metagenome
PRJNA1012329	SAMN42864737	2721F-run2-Metagenomics	Metagenomics of human gut metagenome
PRJNA946744	SAMN44085101	RTP-2-1065-Metagenomics	metagenomics of human gut metagenome
PRJNA946744	SAMN44085102	RTP-2-1124-Metagenomics	metagenomics of human gut metagenome
PRJNA946744	SAMN44085103	RTP-2-1186-Metagenomics	metagenomics of human gut metagenome
PRJNA946744	SAMN44085104	RTP-2-1319-Metagenomics	metagenomics of human gut metagenome
PRJNA946744	SAMN44085105	RTP-2-1399-Metagenomics	metagenomics of human gut metagenome
PRJNA946744	SAMN44085106	RTP-3-1002-Metagenomics	metagenomics of human gut metagenome
PRJNA946744	SAMN44085107	RTP-3-1039-Metagenomics	metagenomics of human gut metagenome
PRJNA946744	SAMN44085108	RTP-3-1050-Metagenomics	metagenomics of human gut metagenome
PRJNA946744	SAMN44085109	RTP-3-1081-Metagenomics	metagenomics of human gut metagenome
PRJNA946744	SAMN44085110	RTP-3-1105-Metagenomics	metagenomics of human gut metagenome
PRJNA946744	SAMN44085111	RTP-3-1129-Metagenomics	metagenomics of human gut metagenome
PRJNA946744	SAMN44085112	RTP-3-1140-Metagenomics	metagenomics of human gut metagenome
PRJNA946744	SAMN44085113	RTP-3-1084-Metagenomics	metagenomics of human gut metagenome
PRJNA946744	SAMN44085114	RTP-3-1107-Metagenomics	metagenomics of human gut metagenome
PRJNA1012329	SAMN42865402	2721A-16S	16s of human gut metagenome
PRJNA1012329	SAMN42865403	2721B-16S	16s of human gut metagenome
PRJNA1012329	SAMN42865404	2721D-16S	16s of human gut metagenome
PRJNA1012329	SAMN42865405	2721E-run2-16S	16s of human gut metagenome
PRJNA1012329	SAMN42865406	2721F-run2-16S	16s of human gut metagenome
PRJNA1012329	SAMN42865407	2745A-run2-16S	16s of human gut metagenome
PRJNA1012329	SAMN42865408	2745B-run2-16S	16s of human gut metagenome
PRJNA1012329	SAMN42865409	2755A-run2-16S	16s of human gut metagenome
PRJNA1012329	SAMN42865410	2767A-run2-16S	16s of human gut metagenome
PRJNA1012329	SAMN42865411	2767B-run2-16S	16s of human gut metagenome
PRJNA1012329	SAMN42865412	2767C-16S	16s of human gut metagenome
PRJNA1012329	SAMN42865413	2769A-run2-16S	16s of human gut metagenome
PRJNA1012329	SAMN42865414	2769B-run2-16S	16s of human gut metagenome
PRJNA1012329	SAMN42865415	2771A-run2-16S	16s of human gut metagenome
PRJNA1012329	SAMN42865416	2774A-run2-16S	16s of human gut metagenome
PRJNA1012329	SAMN42865417	2782A-run2-16S	16s of human gut metagenome
PRJNA1012329	SAMN42865418	2782B-run2-16S	16s of human gut metagenome
PRJNA1012329	SAMN42865419	2788A-run2-16S	16s of human gut metagenome
PRJNA1012329	SAMN42865420	2788B-run2-16S	16s of human gut metagenome
PRJNA1012329	SAMN42865421	2808A-run2-16S	16s of human gut metagenome
PRJNA1012329	SAMN42865422	2816A-run2-16S	16s of human gut metagenome
PRJNA1012329	SAMN42865423	2816B-run2-16S	16s of human gut metagenome
PRJNA1012329	SAMN42865424	2820A-run2-16S	16s of human gut metagenome
PRJNA1012329	SAMN42865425	2820B-16S	16s of human gut metagenome
PRJNA1012329	SAMN42865426	2820C-run2-16S	16s of human gut metagenome
PRJNA1012329	SAMN42865427	2820D-16S	16s of human gut metagenome
PRJNA1012329	SAMN42865428	2862A-16S	16s of human gut metagenome
PRJNA1012329	SAMN42865429	2862C-run2-16S	16s of human gut metagenome
PRJNA1012329	SAMN42865430	2862D-run2-16S	16s of human gut metagenome
PRJNA1012329	SAMN42865431	2866A-run2-16S	16s of human gut metagenome
PRJNA1012329	SAMN42865432	2866B-run2-16S	16s of human gut metagenome
PRJNA1012329	SAMN44787509	2866C-16S	16s of human gut metagenome
PRJNA1012329	SAMN42865433	2866D-run2-16S	16s of human gut metagenome
PRJNA1012329	SAMN42865434	2885A-run2-16S	16s of human gut metagenome
PRJNA1012329	SAMN42865435	2885B-run2-16S	16s of human gut metagenome
PRJNA1012329	SAMN42865436	2913A-run2-16S	16s of human gut metagenome
PRJNA1012329	SAMN42865437	2913B-run2-16S	16s of human gut metagenome
PRJNA1012329	SAMN42865438	2941A-run2-16S	16s of human gut metagenome
PRJNA1012329	SAMN42865439	2941B-run2-16S	16s of human gut metagenome
PRJNA1012329	SAMN42865440	2951A-run2-16S	16s of human gut metagenome
PRJNA1012329	SAMN42865441	2951B-run2-16S	16s of human gut metagenome
PRJNA1012329	SAMN42865442	2951C-run2-16S	16s of human gut metagenome
PRJNA1012329	SAMN42865443	2951D-run2-16S	16s of human gut metagenome
PRJNA1012329	SAMN42865444	2951E-run2-16S	16s of human gut metagenome
PRJNA1012329	SAMN42865445	2962A-run2-16S	16s of human gut metagenome
PRJNA1012329	SAMN42865446	2962B-run2-16S	16s of human gut metagenome
PRJNA1012329	SAMN42865447	2972A-run2-16S	16s of human gut metagenome
PRJNA1012329	SAMN42865448	2972B-run2-16S	16s of human gut metagenome
PRJNA1012329	SAMN42865449	2983A-run2-16S	16s of human gut metagenome
PRJNA1012329	SAMN42865450	2983C-run2-16S	16s of human gut metagenome
PRJNA1012329	SAMN42865451	2987A-run2-16S	16s of human gut metagenome
PRJNA1012329	SAMN42865452	2987C-run2-16S	16s of human gut metagenome
PRJNA1012329	SAMN42865453	2988A-run2-16S	16s of human gut metagenome
PRJNA1012329	SAMN42865454	3008A-run2-16S	16s of human gut metagenome
PRJNA1012329	SAMN42865455	3008B-run2-16S	16s of human gut metagenome
PRJNA1012329	SAMN42865456	3042A-run2-16S	16s of human gut metagenome
PRJNA1012329	SAMN42865457	3042B-run2-16S	16s of human gut metagenome
PRJNA1012329	SAMN42865458	3043A-run2-16S	16s of human gut metagenome
PRJNA1012329	SAMN42865459	3043B-run2-16S	16s of human gut metagenome
PRJNA1012329	SAMN42865460	3051A-run2-16S	16s of human gut metagenome
PRJNA1012329	SAMN42865461	3056A-run2-16S	16s of human gut metagenome
PRJNA1012329	SAMN42865462	3056B-run2-16S	16s of human gut metagenome
PRJNA1012329	SAMN42865463	3072A-run2-16S	16s of human gut metagenome
PRJNA1012329	SAMN42865464	3072B-run2-16S	16s of human gut metagenome
PRJNA1012329	SAMN42865465	3095A-run2-16S	16s of human gut metagenome
PRJNA1012329	SAMN42865466	3095B-run2-16S	16s of human gut metagenome
PRJNA1012329	SAMN42865467	3105A-run2-16S	16s of human gut metagenome
PRJNA1012329	SAMN42865468	3105B-run2-16S	16s of human gut metagenome
PRJNA1012329	SAMN42865469	3106A-run2-16S	16s of human gut metagenome
PRJNA1012329	SAMN42865470	3106B-run2-16S	16s of human gut metagenome
PRJNA1012329	SAMN42865471	3116A-run2-16S	16s of human gut metagenome
PRJNA1012329	SAMN42865472	3116B-run2-16S	16s of human gut metagenome
PRJNA1012329	SAMN42865473	3123A-run2-16S	16s of human gut metagenome
PRJNA1012329	SAMN42865474	3141A-run2-16S	16s of human gut metagenome
PRJNA1012329	SAMN42865475	3195A-run2-16S	16s of human gut metagenome
PRJNA1012329	SAMN42865476	3212A-run2-16S	16s of human gut metagenome
PRJNA1012329	SAMN42865477	554_1-16S	16s of human gut metagenome
PRJNA1012329	SAMN42865478	554_2-16S	16s of human gut metagenome
PRJNA1012329	SAMN44086484	211254342-metagenomics	metagenomics of mouse gut metagenome
PRJNA1012329	SAMN44086485	211254370-metagenomics	metagenomics of mouse gut metagenome
PRJNA1012329	SAMN44086486	211254373-metagenomics	metagenomics of mouse gut metagenome
PRJNA1012329	SAMN44086487	211254374-metagenomics	metagenomics of mouse gut metagenome
PRJNA1012329	SAMN44086488	211254396-metagenomics	metagenomics of mouse gut metagenome
PRJNA1012329	SAMN44086489	211254397-metagenomics	metagenomics of mouse gut metagenome
PRJNA1012329	SAMN44086490	211254401-metagenomics	metagenomics of mouse gut metagenome
PRJNA1012329	SAMN44086491	211254417-metagenomics	metagenomics of mouse gut metagenome
PRJNA1012329	SAMN44086492	211254423-metagenomics	metagenomics of mouse gut metagenome
PRJNA1012329	SAMN44086493	211254425-metagenomics	metagenomics of mouse gut metagenome
PRJNA1012329	SAMN44086494	2118105189-metagenomics	metagenomics of mouse gut metagenome
PRJNA1012329	SAMN44086495	2118105200-metagenomics	metagenomics of mouse gut metagenome
PRJNA1012329	SAMN44086496	2118105202-metagenomics	metagenomics of mouse gut metagenome
PRJNA1012329	SAMN44086497	2118105210-metagenomics	metagenomics of mouse gut metagenome
PRJNA1012329	SAMN44086498	2118105219-metagenomics	metagenomics of mouse gut metagenome
PRJNA1012329	SAMN44086499	2118111805-metagenomics	metagenomics of mouse gut metagenome
PRJNA1012329	SAMN44086500	2118111811-metagenomics	metagenomics of mouse gut metagenome
PRJNA1012329	SAMN44086501	2118111817-metagenomics	metagenomics of mouse gut metagenome
PRJNA1012329	SAMN44086502	2118111818-metagenomics	metagenomics of mouse gut metagenome
PRJNA1012329	SAMN44086503	2118111828-metagenomics	metagenomics of mouse gut metagenome
PRJNA1012329	SAMN44086504	2118111845-metagenomics	metagenomics of mouse gut metagenome
PRJNA1012329	SAMN44086505	3520529048-metagenomics	metagenomics of mouse gut metagenome
PRJNA1012329	SAMN44086506	3520530151-metagenomics	metagenomics of mouse gut metagenome
PRJNA1012329	SAMN44086507	3520530682-metagenomics	metagenomics of mouse gut metagenome
PRJNA1012329	SAMN44086508	3520530687-metagenomics	metagenomics of mouse gut metagenome
PRJNA1012329	SAMN44086509	3529769137-metagenomics	metagenomics of mouse gut metagenome
PRJNA1012329	SAMN44086510	3529769371-metagenomics	metagenomics of mouse gut metagenome
PRJNA1012329	SAMN44086511	3529769374-metagenomics	metagenomics of mouse gut metagenome
PRJNA1012329	SAMN44086512	3529769376-metagenomics	metagenomics of mouse gut metagenome
PRJNA1012329	SAMN44086513	3529769380-metagenomics	metagenomics of mouse gut metagenome
PRJNA1012329	SAMN44086514	3529769397-metagenomics	metagenomics of mouse gut metagenome
PRJNA1012329	SAMN44086515	3529769403-metagenomics	metagenomics of mouse gut metagenome
PRJNA1012329	SAMN44086516	3529769409-metagenomics	metagenomics of mouse gut metagenome
PRJNA1012329	SAMN44086517	3529769415-metagenomics	metagenomics of mouse gut metagenome
PRJNA1012329	SAMN44086518	3529769429-metagenomics	metagenomics of mouse gut metagenome
PRJNA1012329	SAMN44086519	3529769450-metagenomics	metagenomics of mouse gut metagenome
PRJNA1012329	SAMN44086520	3529769454-metagenomics	metagenomics of mouse gut metagenome
PRJNA1012329	SAMN44086521	3529769456-metagenomics	metagenomics of mouse gut metagenome
PRJNA1012329	SAMN44086522	3529769458-metagenomics	metagenomics of mouse gut metagenome
PRJNA1012329	SAMN44086523	3529769461-metagenomics	metagenomics of mouse gut metagenome
PRJNA1012329	SAMN44086524	3529769568-metagenomics	metagenomics of mouse gut metagenome
PRJNA1012329	SAMN44086525	3529769571-metagenomics	metagenomics of mouse gut metagenome
PRJNA1012329	SAMN44086526	3529769601-metagenomics	metagenomics of mouse gut metagenome
PRJNA1012329	SAMN44086527	3529793606-metagenomics	metagenomics of mouse gut metagenome
PRJNA1012329	SAMN44086528	3529793612-metagenomics	metagenomics of mouse gut metagenome
PRJNA1012329	SAMN44086529	3529793616-metagenomics	metagenomics of mouse gut metagenome
PRJNA1012329	SAMN44086530	3529793618-metagenomics	metagenomics of mouse gut metagenome
PRJNA1012329	SAMN44086531	3529793620-metagenomics	metagenomics of mouse gut metagenome
PRJNA1012329	SAMN44086532	3529793625-metagenomics	metagenomics of mouse gut metagenome
PRJNA1012329	SAMN44086533	3529793626-metagenomics	metagenomics of mouse gut metagenome
PRJNA1012329	SAMN44086534	3529793628-metagenomics	metagenomics of mouse gut metagenome
PRJNA1012329	SAMN44086535	3529793631-metagenomics	metagenomics of mouse gut metagenome
PRJNA1012329	SAMN44086536	3529793633-metagenomics	metagenomics of mouse gut metagenome
PRJNA1012329	SAMN44086537	3529793636-metagenomics	metagenomics of mouse gut metagenome
PRJNA1012329	SAMN44086538	3529793641-metagenomics	metagenomics of mouse gut metagenome
PRJNA1012329	SAMN44086539	3529793645-metagenomics	metagenomics of mouse gut metagenome
PRJNA1012329	SAMN44086540	3529793648-metagenomics	metagenomics of mouse gut metagenome
PRJNA1012329	SAMN44086541	3529793651-metagenomics	metagenomics of mouse gut metagenome
PRJNA1012329	SAMN44086542	3529793652-metagenomics	metagenomics of mouse gut metagenome
PRJNA1012329	SAMN44086543	3529794086-metagenomics	metagenomics of mouse gut metagenome
PRJNA1012329	SAMN44086544	3529794088-metagenomics	metagenomics of mouse gut metagenome
PRJNA1012329	SAMN44086545	3529794089-metagenomics	metagenomics of mouse gut metagenome
PRJNA1012329	SAMN44086546	3529794090-metagenomics	metagenomics of mouse gut metagenome
PRJNA1012329	SAMN44086547	3529794092-metagenomics	metagenomics of mouse gut metagenome
PRJNA1012329	SAMN44086548	3529794093-metagenomics	metagenomics of mouse gut metagenome
PRJNA1012329	SAMN44086549	3529794095-metagenomics	metagenomics of mouse gut metagenome
PRJNA1012329	SAMN44086550	3529794110-metagenomics	metagenomics of mouse gut metagenome
PRJNA1012329	SAMN44086551	3529794112-metagenomics	metagenomics of mouse gut metagenome
PRJNA1012329	SAMN44086552	3529794117-metagenomics	metagenomics of mouse gut metagenome
PRJNA1012329	SAMN44086553	3529794118-metagenomics	metagenomics of mouse gut metagenome
PRJNA1012329	SAMN44086554	3529794121-metagenomics	metagenomics of mouse gut metagenome
PRJNA1012329	SAMN44086555	3529794127-metagenomics	metagenomics of mouse gut metagenome
PRJNA1012329	SAMN44086556	3529794128-metagenomics	metagenomics of mouse gut metagenome
PRJNA1012329	SAMN44086557	3529794158-metagenomics	metagenomics of mouse gut metagenome
PRJNA1012329	SAMN44086558	3529794181-metagenomics	metagenomics of mouse gut metagenome
PRJNA1012329	SAMN44086559	3529795004-metagenomics	metagenomics of mouse gut metagenome
PRJNA1012329	SAMN44086560	3529795013-metagenomics	metagenomics of mouse gut metagenome
PRJNA1012329	SAMN44086561	3529795015-metagenomics	metagenomics of mouse gut metagenome
PRJNA1012329	SAMN44086562	3529795017-metagenomics	metagenomics of mouse gut metagenome
PRJNA1012329	SAMN44086563	3529795018-metagenomics	metagenomics of mouse gut metagenome
PRJNA1012329	SAMN44086564	3529795025-metagenomics	metagenomics of mouse gut metagenome
PRJNA1012329	SAMN44086565	3529795027-metagenomics	metagenomics of mouse gut metagenome
PRJNA1012329	SAMN44086566	3529795029-metagenomics	metagenomics of mouse gut metagenome
PRJNA1012329	SAMN44086567	3529795031-metagenomics	metagenomics of mouse gut metagenome
PRJNA1012329	SAMN44086568	3529795032-metagenomics	metagenomics of mouse gut metagenome
PRJNA1012329	SAMN44086569	3529795037-metagenomics	metagenomics of mouse gut metagenome
PRJNA1012329	SAMN44086570	3529795040-metagenomics	metagenomics of mouse gut metagenome
PRJNA1012329	SAMN44086571	3529795044-metagenomics	metagenomics of mouse gut metagenome
PRJNA1012329	SAMN44086572	3529795297-metagenomics	metagenomics of mouse gut metagenome
PRJNA1012329	SAMN44086573	3529795298-metagenomics	metagenomics of mouse gut metagenome
PRJNA1012329	SAMN44086574	3529795299-metagenomics	metagenomics of mouse gut metagenome
PRJNA1012329	SAMN44086575	3529795304-metagenomics	metagenomics of mouse gut metagenome
PRJNA1012329	SAMN44086576	3529795307-metagenomics	metagenomics of mouse gut metagenome
PRJNA1012329	SAMN44086577	3529795309-metagenomics	metagenomics of mouse gut metagenome
PRJNA1012329	SAMN44086578	3529795315-metagenomics	metagenomics of mouse gut metagenome
PRJNA1012329	SAMN44086579	3529795316-metagenomics	metagenomics of mouse gut metagenome
PRJNA1012329	SAMN44086580	3529795317-metagenomics	metagenomics of mouse gut metagenome
PRJNA1012329	SAMN44086581	3529795325-metagenomics	metagenomics of mouse gut metagenome
PRJNA1012329	SAMN44086582	3529795328-metagenomics	metagenomics of mouse gut metagenome
PRJNA1012329	SAMN44086583	3529795329-metagenomics	metagenomics of mouse gut metagenome
PRJNA1012329	SAMN44086584	3529795332-metagenomics	metagenomics of mouse gut metagenome
PRJNA1012329	SAMN44086585	3529795349-metagenomics	metagenomics of mouse gut metagenome
PRJNA1012329	SAMN44086586	3529795352-metagenomics	metagenomics of mouse gut metagenome
PRJNA1012329	SAMN44086587	3529795356-metagenomics	metagenomics of mouse gut metagenome
PRJNA1012329	SAMN44086588	3529795357-metagenomics	metagenomics of mouse gut metagenome
PRJNA1012329	SAMN44086589	3529795358-metagenomics	metagenomics of mouse gut metagenome
PRJNA1012329	SAMN44086590	3529795363-metagenomics	metagenomics of mouse gut metagenome
PRJNA1012329	SAMN44086591	3529795375-metagenomics	metagenomics of mouse gut metagenome
PRJNA1012329	SAMN44086592	3529795499-metagenomics	metagenomics of mouse gut metagenome
PRJNA1012329	SAMN44086593	3529795629-metagenomics	metagenomics of mouse gut metagenome
